# Supplementary material for: 2-[4-(Piperidin-1-yl)-5H-chromeno[2,3-d]pyrimidin-2-yl]phenol
Source: Acta Crystallogr Sect E Struct Rep Online. 2014 Mar 15;70(Pt 4):o447–8. doi: 10.1107/S1600536814005625 (PMC3998607; doi:10.1107/S1600536814005625)
Supplement: Supplementary file 1 [file e-70-0o447-sup1.cif]

##############################################################################
#                                                                            #
# This CIF contains the data in a paper accepted for publication in          #
# Acta Crystallographica Section E. It conforms to the requirements of       #
# Notes for Authors for Acta Crystallographica Section E, and has been       #
# peer reviewed under the auspices of the IUCr Commission on Journals.       #
#                                                                            #
# Full details of the Crystallographic Information File format               #
# are given in the paper "The Crystallographic Information File (CIF):       #
# a New Standard Archive File for Crystallography" by S. R. Hall, F. H.      #
# Allen and I. D. Brown [Acta Cryst. (1991), A47, 655-685].                  #
#                                                                            #
# The current version of the core CIF dictionary is obtainable from          #
# ftp://ftp.iucr.org/pub/cif_core.dic.                                       #
#                                                                            #
# Software is freely available for graphical display of the structure(s)     #
# in this CIF. For information consult the CIF software page                 #
# http://www.iucr.org/resources/cif/software.                                #
#                                                                            #
# This file may be used for bona fide research purposes within the           #
# scientific community so long as proper attribution is given to the journal # 
# article from which it was obtained.                                        #
#                                                                            #
##############################################################################
data_I
_database_code_depnum_ccdc_archive 'CCDC 975917'
_audit_creation_method     SHELXL-97
_chemical_name_systematic
;
2-[4-(Piperidin-1-yl)-5<i>H</i>-chromeno[2,3-<i>d</i>]pyrimidin-2-yl]phenol
;
_chemical_name_common     ?
_chemical_formula_moiety     'C22 H21 N3 O2'
_chemical_formula_sum     'C22 H21 N3 O2'
_chemical_formula_iupac     'C22 H21 N3 O2'
_chemical_formula_weight     359.42
_chemical_melting_point     ?
_symmetry_cell_setting     monoclinic
_symmetry_space_group_name_H-M     'P 21/n'
_symmetry_space_group_name_Hall     '-P 2yn'
loop_
    _symmetry_equiv_pos_as_xyz
    'x, y, z'
    '-x+1/2, y+1/2, -z+1/2'
    '-x, -y, -z'
    'x-1/2, -y-1/2, z-1/2'
_cell_length_a     9.9826(5)
_cell_length_b     15.8773(7)
_cell_length_c     12.2197(6)
_cell_angle_alpha     90.00
_cell_angle_beta     109.381(6)
_cell_angle_gamma     90.00
_cell_volume     1827.03(15)
_cell_formula_units_Z     4
_cell_measurement_reflns_used     4022
_cell_measurement_theta_min     3.4358
_cell_measurement_theta_max     29.0480
_cell_measurement_temperature     293(2)
_exptl_crystal_description     Block
_exptl_crystal_colour     colourless
_exptl_crystal_size_max     0.30
_exptl_crystal_size_mid     0.20
_exptl_crystal_size_min     0.20
_exptl_crystal_density_diffrn     1.307
_exptl_crystal_density_meas     ?
_exptl_crystal_density_method     'not measured'
_exptl_crystal_F_000     760
_exptl_absorpt_coefficient_mu     0.085
_exptl_absorpt_correction_type     multi-scan
_exptl_absorpt_process_details     '(CrysAlis RED; Oxford Diffraction, 2010)'
_exptl_absorpt_correction_T_min     0.9748
_exptl_absorpt_correction_T_max     0.9831
_exptl_special_details
;
<i>CrysAlis PRO</i>, Agilent Technologies, Version 1.171.36.28 (release
01--02-2013 CrysAlis171. NET) (compiled Feb 1 2013,16:14:44) Empirical
absorption correction using spherical harmonics, implemented in SCALE3 ABSPACK
scaling algorithm.
;
_diffrn_ambient_temperature     293(2)
_diffrn_radiation_type     MoK\a
_diffrn_radiation_wavelength     0.71073
_diffrn_radiation_source     'fine-focus sealed tube'
_diffrn_radiation_monochromator     graphite
_diffrn_measurement_device_type     'Oxford Diffraction Xcalibur Sapphire3'
_diffrn_measurement_method     '\w scans'
_diffrn_detector_area_resol_mean     16.1049
_diffrn_reflns_number     13349
_diffrn_reflns_av_R_equivalents     0.0475
_diffrn_reflns_av_sigmaI/netI     0.0632
_diffrn_reflns_theta_min     3.44
_diffrn_reflns_theta_max     26.00
_diffrn_reflns_theta_full     26.00
_diffrn_measured_fraction_theta_max     0.997
_diffrn_measured_fraction_theta_full     0.997
_diffrn_reflns_limit_h_min     -12
_diffrn_reflns_limit_h_max     10
_diffrn_reflns_limit_k_min     -19
_diffrn_reflns_limit_k_max     19
_diffrn_reflns_limit_l_min     -15
_diffrn_reflns_limit_l_max     15
_diffrn_standards_number     0
_diffrn_standards_interval_count     0
_diffrn_standards_interval_time     0
_diffrn_standards_decay_%     0
_refine_special_details
;
Refinement of <i>F</i>^2^ against ALL reflections. The weighted <i>R</i>-factor
<i>wR</i> and goodness of fit <i>S</i> are based on <i>F</i>^2^, conventional
<i>R</i>-factors <i>R</i> are based on <i>F</i>, with <i>F</i> set to zero for
negative <i>F</i>^2^. The threshold expression of <i>F</i>^2^ >
\s(<i>F</i>^2^) is used only for calculating <i>R</i>-factors(gt) <i>etc</i>.
and is not relevant to the choice of reflections for refinement.
<i>R</i>-factors based on <i>F</i>^2^ are statistically about twice as large
as those based on <i>F</i>, and <i>R</i>- factors based on ALL data will be
even larger.
;
_reflns_number_total     3576
_reflns_number_gt     1918
_reflns_threshold_expression     I>2\s(I)
_refine_ls_structure_factor_coef     Fsqd
_refine_ls_matrix_type     full
_refine_ls_R_factor_all     0.1283
_refine_ls_R_factor_gt     0.0595
_refine_ls_wR_factor_gt     0.1079
_refine_ls_wR_factor_ref     0.1328
_refine_ls_goodness_of_fit_ref     1.027
_refine_ls_restrained_S_all     1.057
_refine_ls_number_reflns     3576
_refine_ls_number_parameters     254
_refine_ls_number_restraints     12
_refine_ls_hydrogen_treatment     constr
_refine_ls_weighting_scheme     calc
_refine_ls_weighting_details
         'calc w=1/[\s^2^(Fo^2^)+(0.0481P)^2^+0.0647P] where P=(Fo^2^+2Fc^2^)/3'
_atom_sites_solution_hydrogens     geom
_atom_sites_solution_primary     direct
_atom_sites_solution_secondary     difmap
_refine_ls_shift/su_max     0.000
_refine_ls_shift/su_mean     0.000
_refine_diff_density_max     0.132
_refine_diff_density_min     -0.163
_refine_ls_extinction_method     none
_refine_ls_extinction_coef     ?
loop_
    _atom_type_symbol
    _atom_type_description
    _atom_type_scat_dispersion_real
    _atom_type_scat_dispersion_imag
    _atom_type_scat_source
    'C' 'C' 0.0033 0.0016
                         'International Tables Vol C Tables 4.2.6.8 and 6.1.1.4'
    'H' 'H' 0.0000 0.0000
                         'International Tables Vol C Tables 4.2.6.8 and 6.1.1.4'
    'N' 'N' 0.0061 0.0033
                         'International Tables Vol C Tables 4.2.6.8 and 6.1.1.4'
    'O' 'O' 0.0106 0.0060
                         'International Tables Vol C Tables 4.2.6.8 and 6.1.1.4'
_computing_data_collection     'CrysAlis PRO (Oxford Diffraction, 2010)'
_computing_cell_refinement     'CrysAlis PRO (Oxford Diffraction, 2010)'
_computing_data_reduction     'CrysAlis PRO (Oxford Diffraction, 2010)'
_computing_structure_solution     'SHELXS97 (Sheldrick, 2008)'
_computing_structure_refinement     'SHELXL97 (Sheldrick, 2008)'
_computing_molecular_graphics
                  'ORTEP-3 for Windows (Farrugia, 2012) and PLATON (Spek, 2009)'
_computing_publication_material     'PLATON (Spek, 2009)'
loop_
    _atom_site_type_symbol
    _atom_site_label
    _atom_site_fract_x
    _atom_site_fract_y
    _atom_site_fract_z
    _atom_site_U_iso_or_equiv
    _atom_site_adp_type
    _atom_site_calc_flag
    _atom_site_refinement_flags
    _atom_site_occupancy
    _atom_site_symmetry_multiplicity
    _atom_site_disorder_assembly
    _atom_site_disorder_group
    C C2 0.1453(2) 0.07319(14) 0.0435(2) 0.0477(6) Uani d . 1 1 . .
    C C4 0.3129(2) -0.03037(14) 0.1148(2) 0.0463(6) Uani d . 1 1 . .
    C C5 0.3928(2) -0.06426(14) 0.33523(19) 0.0507(6) Uani d . 1 1 . .
    H H5A 0.3894 -0.1235 0.3152 0.061 Uiso calc R 1 1 . .
    H H5B 0.4916 -0.0469 0.3622 0.061 Uiso calc R 1 1 . .
    C C6 0.3630(3) -0.10672(16) 0.5247(2) 0.0647(8) Uani d . 1 1 . .
    H H6 0.4218 -0.1527 0.5280 0.078 Uiso calc R 1 1 . .
    C C7 0.3085(3) -0.09410(19) 0.6134(2) 0.0742(9) Uani d . 1 1 . .
    H H7 0.3312 -0.1312 0.6758 0.089 Uiso calc R 1 1 . .
    C C8 0.2209(3) -0.0268(2) 0.6095(3) 0.0756(9) Uani d . 1 1 . .
    H H8 0.1837 -0.0185 0.6691 0.091 Uiso calc R 1 1 . .
    C C9 0.1882(3) 0.02815(18) 0.5177(2) 0.0658(8) Uani d . 1 1 . .
    H H9 0.1296 0.0742 0.5147 0.079 Uiso calc R 1 1 . .
    C C11 0.3132(2) -0.01433(14) 0.2289(2) 0.0443(6) Uani d . 1 1 . .
    C C12 0.3321(3) -0.05240(15) 0.4307(2) 0.0499(6) Uani d . 1 1 . .
    C C13 0.2437(3) 0.01392(16) 0.4299(2) 0.0522(7) Uani d . 1 1 . .
    C C14 0.2228(3) 0.04870(15) 0.2367(2) 0.0483(6) Uani d . 1 1 . .
    C C16 0.3602(3) -0.11949(17) -0.0314(2) 0.0693(8) Uani d . 1 1 . .
    H H16A 0.4132 -0.0854 -0.0688 0.083 Uiso calc R 1 1 . .
    H H16B 0.2598 -0.1115 -0.0730 0.083 Uiso calc R 1 1 . .
    C C17 0.3982(3) -0.21068(17) -0.0359(2) 0.0731(9) Uani d . 1 1 . .
    H H17A 0.3828 -0.2264 -0.1159 0.088 Uiso calc R 1 1 . .
    H H17B 0.3360 -0.2449 -0.0078 0.088 Uiso calc R 1 1 . .
    C C18 0.5505(3) -0.22899(19) 0.0357(3) 0.0843(10) Uani d . 1 1 . .
    H H18A 0.6137 -0.2019 0.0009 0.101 Uiso calc R 1 1 . .
    H H18B 0.5674 -0.2892 0.0374 0.101 Uiso calc R 1 1 . .
    C C19 0.5809(3) -0.19662(19) 0.1583(2) 0.0783(9) Uani d . 1 1 . .
    H H19A 0.5263 -0.2288 0.1963 0.094 Uiso calc R 1 1 . .
    H H19B 0.6808 -0.2040 0.2020 0.094 Uiso calc R 1 1 . .
    C C20 0.5425(3) -0.10490(16) 0.1567(2) 0.0618(7) Uani d . 1 1 . .
    H H20A 0.5606 -0.0853 0.2355 0.074 Uiso calc R 1 1 . .
    H H20B 0.6010 -0.0723 0.1229 0.074 Uiso calc R 1 1 . .
    C C21 0.0531(2) 0.12112(13) -0.0572(2) 0.0488(6) Uani d D 1 1 A .
    C C22 0.0519(3) 0.10222(18) -0.1690(2) 0.0599(7) Uani d D 1 1 . .
    H H22 0.1079 0.0582 -0.1794 0.072 Uiso calc PRD 0.702(4) 1 A 1
    O O27A 0.1226(5) 0.0461(3) -0.1909(5) 0.076(3) Uani d PD 0.298(4) 1 A 2
    H H27A 0.1672 0.0216 -0.1308 0.114 Uiso calc PR 0.298(4) 1 A 2
    C C23 -0.0300(3) 0.14697(19) -0.2643(3) 0.0711(8) Uani d D 1 1 A .
    H H23 -0.0277 0.1340 -0.3379 0.085 Uiso calc R 1 1 . .
    C C24 -0.1140(3) 0.2101(2) -0.2497(3) 0.0745(9) Uani d D 1 1 . .
    H H24 -0.1694 0.2404 -0.3140 0.089 Uiso calc R 1 1 A .
    C C25 -0.1190(3) 0.23027(16) -0.1420(3) 0.0728(9) Uani d D 1 1 A .
    H H25 -0.1787 0.2729 -0.1336 0.087 Uiso calc R 1 1 . .
    C C26 -0.0337(3) 0.18620(15) -0.0448(3) 0.0604(7) Uani d D 1 1 . .
    H H26 -0.0350 0.2006 0.0286 0.072 Uiso calc PRD 0.298(4) 1 A 3
    O O27B -0.0379(3) 0.21092(14) 0.0561(2) 0.0703(11) Uani d PD 0.702(4) 1 A 4
    H H27B 0.0250 0.1872 0.1079 0.105 Uiso calc PR 0.702(4) 1 A 4
    N N1 0.1407(2) 0.09492(12) 0.14824(18) 0.0522(5) Uani d . 1 1 . .
    N N3 0.2261(2) 0.01277(12) 0.02367(17) 0.0499(5) Uani d . 1 1 . .
    N N15 0.3930(2) -0.09248(12) 0.08946(17) 0.0536(6) Uani d . 1 1 . .
    O O10 0.20328(18) 0.07135(10) 0.33851(15) 0.0621(5) Uani d . 1 1 . .
loop_
    _atom_site_aniso_label
    _atom_site_aniso_U_11
    _atom_site_aniso_U_22
    _atom_site_aniso_U_33
    _atom_site_aniso_U_12
    _atom_site_aniso_U_13
    _atom_site_aniso_U_23
    C2 0.0481(15) 0.0410(14) 0.0520(16) -0.0057(12) 0.0137(12) -0.0011(12)
    C4 0.0432(14) 0.0424(14) 0.0499(15) -0.0060(12) 0.0107(12) -0.0062(12)
    C5 0.0486(15) 0.0474(15) 0.0501(16) 0.0009(12) 0.0083(12) -0.0074(12)
    C6 0.0749(19) 0.0566(18) 0.0548(18) -0.0014(14) 0.0110(15) -0.0021(15)
    C7 0.095(2) 0.071(2) 0.0508(18) -0.0174(19) 0.0165(16) 0.0041(15)
    C8 0.082(2) 0.093(2) 0.055(2) -0.0225(19) 0.0271(17) -0.0147(18)
    C9 0.0647(19) 0.073(2) 0.0583(19) -0.0039(15) 0.0189(15) -0.0157(16)
    C11 0.0454(14) 0.0373(13) 0.0461(15) -0.0035(11) 0.0099(12) -0.0056(11)
    C12 0.0515(15) 0.0461(15) 0.0446(15) -0.0074(13) 0.0061(12) -0.0082(12)
    C13 0.0559(16) 0.0523(16) 0.0424(15) -0.0050(13) 0.0082(13) -0.0069(13)
    C14 0.0527(15) 0.0434(14) 0.0469(15) -0.0046(12) 0.0139(12) -0.0095(12)
    C16 0.080(2) 0.0724(19) 0.0500(17) 0.0152(16) 0.0138(14) -0.0087(14)
    C17 0.084(2) 0.0658(19) 0.0637(19) 0.0169(16) 0.0171(16) -0.0174(15)
    C18 0.085(2) 0.080(2) 0.081(2) 0.0266(18) 0.0185(18) -0.0180(17)
    C19 0.0648(19) 0.087(2) 0.072(2) 0.0243(17) 0.0071(15) -0.0029(17)
    C20 0.0479(16) 0.075(2) 0.0596(17) -0.0004(14) 0.0144(13) -0.0148(14)
    C21 0.0495(15) 0.0381(14) 0.0547(16) -0.0058(12) 0.0117(12) 0.0047(12)
    C22 0.0549(17) 0.0660(19) 0.0544(18) -0.0102(15) 0.0121(14) 0.0054(15)
    O27A 0.057(4) 0.109(6) 0.061(4) 0.019(4) 0.017(3) 0.009(4)
    C23 0.0653(19) 0.079(2) 0.0622(19) -0.0111(17) 0.0115(15) 0.0125(17)
    C24 0.070(2) 0.070(2) 0.069(2) -0.0155(17) 0.0042(16) 0.0223(17)
    C25 0.0633(19) 0.0512(18) 0.092(2) 0.0057(14) 0.0092(17) 0.0127(17)
    C26 0.0659(18) 0.0452(16) 0.0648(19) -0.0019(14) 0.0146(15) 0.0029(14)
    O27B 0.083(2) 0.0662(18) 0.061(2) 0.0287(14) 0.0220(14) 0.0006(14)
    N1 0.0570(13) 0.0442(12) 0.0518(13) 0.0029(10) 0.0132(10) -0.0018(10)
    N3 0.0503(12) 0.0461(12) 0.0507(13) 0.0030(10) 0.0132(10) -0.0030(10)
    N15 0.0529(13) 0.0540(13) 0.0486(13) 0.0093(10) 0.0097(10) -0.0106(10)
    O10 0.0786(13) 0.0545(11) 0.0527(11) 0.0138(9) 0.0208(9) -0.0054(9)
_geom_special_details
;
All e.s.d.'s (except the e.s.d. in the dihedral angle between two l.s. planes)
are estimated using the full covariance matrix. The cell e.s.d.'s are taken
into account individually in the estimation of e.s.d.'s in distances, angles
and torsion angles; correlations between e.s.d.'s in cell parameters are only
used when they are defined by crystal symmetry. An approximate (isotropic)
treatment of cell e.s.d.'s is used for estimating e.s.d.'s involving l.s.
planes.
;
loop_
    _geom_bond_atom_site_label_1
    _geom_bond_atom_site_label_2
    _geom_bond_site_symmetry_2
    _geom_bond_distance
    _geom_bond_publ_flag
    C2 N3 . 1.326(3) ?
    C2 N1 . 1.341(3) ?
    C2 C21 . 1.479(3) ?
    C4 N3 . 1.349(3) ?
    C4 N15 . 1.368(3) ?
    C4 C11 . 1.416(3) ?
    C5 C12 . 1.495(3) ?
    C5 C11 . 1.504(3) ?
    C5 H5A . 0.9700 ?
    C5 H5B . 0.9700 ?
    C6 C7 . 1.379(4) ?
    C6 C12 . 1.387(3) ?
    C6 H6 . 0.9300 ?
    C7 C8 . 1.371(4) ?
    C7 H7 . 0.9300 ?
    C8 C9 . 1.373(4) ?
    C8 H8 . 0.9300 ?
    C9 C13 . 1.379(3) ?
    C9 H9 . 0.9300 ?
    C11 C14 . 1.372(3) ?
    C12 C13 . 1.371(3) ?
    C13 O10 . 1.394(3) ?
    C14 N1 . 1.338(3) ?
    C14 O10 . 1.370(3) ?
    C16 N15 . 1.467(3) ?
    C16 C17 . 1.503(3) ?
    C16 H16A . 0.9700 ?
    C16 H16B . 0.9700 ?
    C17 C18 . 1.509(4) ?
    C17 H17A . 0.9700 ?
    C17 H17B . 0.9700 ?
    C18 C19 . 1.517(3) ?
    C18 H18A . 0.9700 ?
    C18 H18B . 0.9700 ?
    C19 C20 . 1.504(3) ?
    C19 H19A . 0.9700 ?
    C19 H19B . 0.9700 ?
    C20 N15 . 1.458(3) ?
    C20 H20A . 0.9700 ?
    C20 H20B . 0.9700 ?
    C21 C26 . 1.388(3) ?
    C21 C22 . 1.395(3) ?
    C22 O27A . 1.220(5) ?
    C22 C23 . 1.378(3) ?
    C22 H22 . 0.9300 ?
    O27A H27A . 0.8200 ?
    C23 C24 . 1.357(4) ?
    C23 H23 . 0.9300 ?
    C24 C25 . 1.371(4) ?
    C24 H24 . 0.9300 ?
    C25 C26 . 1.397(4) ?
    C25 H25 . 0.9300 ?
    C26 O27B . 1.309(3) ?
    C26 H26 . 0.9300 ?
    O27B H27B . 0.8200 ?
loop_
    _geom_angle_atom_site_label_1
    _geom_angle_atom_site_label_2
    _geom_angle_atom_site_label_3
    _geom_angle_site_symmetry_1
    _geom_angle_site_symmetry_3
    _geom_angle
    _geom_angle_publ_flag
    N3 C2 N1 . . 125.1(2) ?
    N3 C2 C21 . . 118.0(2) ?
    N1 C2 C21 . . 116.9(2) ?
    N3 C4 N15 . . 116.3(2) ?
    N3 C4 C11 . . 120.8(2) ?
    N15 C4 C11 . . 122.8(2) ?
    C12 C5 C11 . . 111.9(2) ?
    C12 C5 H5A . . 109.2 ?
    C11 C5 H5A . . 109.2 ?
    C12 C5 H5B . . 109.2 ?
    C11 C5 H5B . . 109.2 ?
    H5A C5 H5B . . 107.9 ?
    C7 C6 C12 . . 121.5(3) ?
    C7 C6 H6 . . 119.2 ?
    C12 C6 H6 . . 119.2 ?
    C8 C7 C6 . . 120.0(3) ?
    C8 C7 H7 . . 120.0 ?
    C6 C7 H7 . . 120.0 ?
    C7 C8 C9 . . 120.0(3) ?
    C7 C8 H8 . . 120.0 ?
    C9 C8 H8 . . 120.0 ?
    C8 C9 C13 . . 118.9(3) ?
    C8 C9 H9 . . 120.5 ?
    C13 C9 H9 . . 120.5 ?
    C14 C11 C4 . . 114.4(2) ?
    C14 C11 C5 . . 119.7(2) ?
    C4 C11 C5 . . 125.7(2) ?
    C13 C12 C6 . . 116.7(2) ?
    C13 C12 C5 . . 121.2(2) ?
    C6 C12 C5 . . 122.1(2) ?
    C12 C13 C9 . . 122.9(3) ?
    C12 C13 O10 . . 121.5(2) ?
    C9 C13 O10 . . 115.6(2) ?
    N1 C14 O10 . . 110.9(2) ?
    N1 C14 C11 . . 125.8(2) ?
    O10 C14 C11 . . 123.3(2) ?
    N15 C16 C17 . . 110.1(2) ?
    N15 C16 H16A . . 109.6 ?
    C17 C16 H16A . . 109.6 ?
    N15 C16 H16B . . 109.6 ?
    C17 C16 H16B . . 109.6 ?
    H16A C16 H16B . . 108.2 ?
    C16 C17 C18 . . 112.5(2) ?
    C16 C17 H17A . . 109.1 ?
    C18 C17 H17A . . 109.1 ?
    C16 C17 H17B . . 109.1 ?
    C18 C17 H17B . . 109.1 ?
    H17A C17 H17B . . 107.8 ?
    C17 C18 C19 . . 109.9(2) ?
    C17 C18 H18A . . 109.7 ?
    C19 C18 H18A . . 109.7 ?
    C17 C18 H18B . . 109.7 ?
    C19 C18 H18B . . 109.7 ?
    H18A C18 H18B . . 108.2 ?
    C20 C19 C18 . . 110.4(2) ?
    C20 C19 H19A . . 109.6 ?
    C18 C19 H19A . . 109.6 ?
    C20 C19 H19B . . 109.6 ?
    C18 C19 H19B . . 109.6 ?
    H19A C19 H19B . . 108.1 ?
    N15 C20 C19 . . 110.3(2) ?
    N15 C20 H20A . . 109.6 ?
    C19 C20 H20A . . 109.6 ?
    N15 C20 H20B . . 109.6 ?
    C19 C20 H20B . . 109.6 ?
    H20A C20 H20B . . 108.1 ?
    C26 C21 C22 . . 117.6(2) ?
    C26 C21 C2 . . 122.1(2) ?
    C22 C21 C2 . . 120.3(2) ?
    O27A C22 C23 . . 114.5(4) ?
    O27A C22 C21 . . 123.7(4) ?
    C23 C22 C21 . . 121.8(3) ?
    C23 C22 H22 . . 119.1 ?
    C21 C22 H22 . . 119.1 ?
    C22 O27A H27A . . 109.5 ?
    C24 C23 C22 . . 119.3(3) ?
    C24 C23 H23 . . 120.4 ?
    C22 C23 H23 . . 120.4 ?
    C23 C24 C25 . . 121.3(3) ?
    C23 C24 H24 . . 119.3 ?
    C25 C24 H24 . . 119.3 ?
    C24 C25 C26 . . 119.5(3) ?
    C24 C25 H25 . . 120.2 ?
    C26 C25 H25 . . 120.2 ?
    O27B C26 C21 . . 122.8(3) ?
    O27B C26 C25 . . 116.7(3) ?
    C21 C26 C25 . . 120.5(3) ?
    C21 C26 H26 . . 119.8 ?
    C25 C26 H26 . . 119.8 ?
    C26 O27B H27B . . 109.5 ?
    C14 N1 C2 . . 115.1(2) ?
    C2 N3 C4 . . 118.7(2) ?
    C4 N15 C20 . . 122.37(19) ?
    C4 N15 C16 . . 119.1(2) ?
    C20 N15 C16 . . 111.89(19) ?
    C14 O10 C13 . . 117.75(19) ?
loop_
    _geom_torsion_atom_site_label_1
    _geom_torsion_atom_site_label_2
    _geom_torsion_atom_site_label_3
    _geom_torsion_atom_site_label_4
    _geom_torsion_site_symmetry_1
    _geom_torsion_site_symmetry_2
    _geom_torsion_site_symmetry_3
    _geom_torsion_site_symmetry_4
    _geom_torsion
    _geom_torsion_publ_flag
    C12 C6 C7 C8 . . . . 0.4(4) ?
    C6 C7 C8 C9 . . . . -0.4(4) ?
    C7 C8 C9 C13 . . . . 0.6(4) ?
    N3 C4 C11 C14 . . . . -1.7(3) ?
    N15 C4 C11 C14 . . . . -178.1(2) ?
    N3 C4 C11 C5 . . . . 173.0(2) ?
    N15 C4 C11 C5 . . . . -3.4(4) ?
    C12 C5 C11 C14 . . . . 15.2(3) ?
    C12 C5 C11 C4 . . . . -159.2(2) ?
    C7 C6 C12 C13 . . . . -0.6(4) ?
    C7 C6 C12 C5 . . . . 178.7(2) ?
    C11 C5 C12 C13 . . . . -17.3(3) ?
    C11 C5 C12 C6 . . . . 163.5(2) ?
    C6 C12 C13 C9 . . . . 0.8(4) ?
    C5 C12 C13 C9 . . . . -178.4(2) ?
    C6 C12 C13 O10 . . . . -178.6(2) ?
    C5 C12 C13 O10 . . . . 2.1(3) ?
    C8 C9 C13 C12 . . . . -0.8(4) ?
    C8 C9 C13 O10 . . . . 178.7(2) ?
    C4 C11 C14 N1 . . . . -1.5(3) ?
    C5 C11 C14 N1 . . . . -176.5(2) ?
    C4 C11 C14 O10 . . . . 177.2(2) ?
    C5 C11 C14 O10 . . . . 2.2(3) ?
    N15 C16 C17 C18 . . . . -54.4(3) ?
    C16 C17 C18 C19 . . . . 53.0(3) ?
    C17 C18 C19 C20 . . . . -54.2(3) ?
    C18 C19 C20 N15 . . . . 58.2(3) ?
    N3 C2 C21 C26 . . . . -179.10(19) ?
    N1 C2 C21 C26 . . . . 0.6(3) ?
    N3 C2 C21 C22 . . . . 0.4(3) ?
    N1 C2 C21 C22 . . . . -179.98(17) ?
    C26 C21 C22 O27A . . . . -179.45(14) ?
    C2 C21 C22 O27A . . . . 1.1(2) ?
    C26 C21 C22 C23 . . . . 1.1(2) ?
    C2 C21 C22 C23 . . . . -178.3(2) ?
    O27A C22 C23 C24 . . . . 179.2(2) ?
    C21 C22 C23 C24 . . . . -1.3(3) ?
    C22 C23 C24 C25 . . . . 0.0(4) ?
    C23 C24 C25 C26 . . . . 1.4(4) ?
    C22 C21 C26 O27B . . . . -177.9(2) ?
    C2 C21 C26 O27B . . . . 1.5(3) ?
    C22 C21 C26 C25 . . . . 0.3(3) ?
    C2 C21 C26 C25 . . . . 179.8(2) ?
    C24 C25 C26 O27B . . . . 176.8(2) ?
    C24 C25 C26 C21 . . . . -1.5(4) ?
    O10 C14 N1 C2 . . . . -175.57(18) ?
    C11 C14 N1 C2 . . . . 3.3(3) ?
    N3 C2 N1 C14 . . . . -2.0(3) ?
    C21 C2 N1 C14 . . . . 178.36(19) ?
    N1 C2 N3 C4 . . . . -0.9(3) ?
    C21 C2 N3 C4 . . . . 178.68(18) ?
    N15 C4 N3 C2 . . . . 179.44(19) ?
    C11 C4 N3 C2 . . . . 2.9(3) ?
    N3 C4 N15 C20 . . . . 137.0(2) ?
    C11 C4 N15 C20 . . . . -46.5(3) ?
    N3 C4 N15 C16 . . . . -12.1(3) ?
    C11 C4 N15 C16 . . . . 164.4(2) ?
    C19 C20 N15 C4 . . . . 148.4(2) ?
    C19 C20 N15 C16 . . . . -60.5(3) ?
    C17 C16 N15 C4 . . . . -149.8(2) ?
    C17 C16 N15 C20 . . . . 58.0(3) ?
    N1 C14 O10 C13 . . . . 160.0(2) ?
    C11 C14 O10 C13 . . . . -18.9(3) ?
    C12 C13 O10 C14 . . . . 16.6(3) ?
    C9 C13 O10 C14 . . . . -162.9(2) ?
loop_
    _geom_hbond_atom_site_label_D
    _geom_hbond_atom_site_label_H
    _geom_hbond_atom_site_label_A
    _geom_hbond_site_symmetry_A
    _geom_hbond_distance_DH
    _geom_hbond_distance_HA
    _geom_hbond_distance_DA
    _geom_hbond_angle_DHA
    O27A H27A N3 . 0.82 1.78 2.535(3) 151
    O27B H27B N1 . 0.82 1.83 2.551(3) 146
    C5 H5B Cg 3_565 0.97 2.67 3.59 159
_iucr_refine_instructions_details
;
TITL GBSD41 in P2(1)/n
CELL  0.71073   9.9826  15.8773  12.2197   90.000  109.381   90.000
ZERR     4.00   0.0005   0.0007   0.0006    0.000    0.006    0.000
LATT   1
SYMM  1/2 - X, 1/2 + Y, 1/2 - Z
SFAC  C    H    N    O
UNIT  88   84   12   8
MERG   2
OMIT    -3.00  52.00
DFIX 1.35 0.01 C22 O27A C26 O27B
DFIX  0.93 0.02 C22 H22 C26 H26
FLAT  0.01 C21 > C26 H22 H26 O27A O27B
EQIV $1 -x+1, -y, -z
HTAB C20 O27A_$1
HTAB O27A N3
HTAB O27B N1
FMAP   2
PLAN   20
SIZE     0.20   0.20   0.30
ACTA
BOND   $H
CONF
LIST   4
L.S.   4
WGHT    0.048100    0.064700
FVAR       4.70799   0.29848
N1    3    0.140686    0.094921    0.148239    11.00000    0.05699    0.04415 =
         0.05184   -0.00176    0.01323    0.00291
C2    1    0.145257    0.073186    0.043456    11.00000    0.04805    0.04104 =
         0.05197   -0.00108    0.01372   -0.00572
N3    3    0.226088    0.012774    0.023675    11.00000    0.05032    0.04605 =
         0.05072   -0.00298    0.01317    0.00304
C4    1    0.312870   -0.030365    0.114800    11.00000    0.04320    0.04237 =
         0.04987   -0.00616    0.01068   -0.00601
C5    1    0.392824   -0.064265    0.335234    11.00000    0.04856    0.04743 =
         0.05013   -0.00743    0.00831    0.00088
AFIX  23
H5A   2    0.389422   -0.123535    0.315244    11.00000   -1.20000
H5B   2    0.491589   -0.046916    0.362165    11.00000   -1.20000
AFIX   0
C6    1    0.362988   -0.106715    0.524724    11.00000    0.07490    0.05662 =
         0.05475   -0.00213    0.01097   -0.00136
AFIX  43
H6    2    0.421849   -0.152729    0.528026    11.00000   -1.20000
AFIX   0
C7    1    0.308509   -0.094096    0.613408    11.00000    0.09469    0.07129 =
         0.05083    0.00408    0.01653   -0.01740
AFIX  43
H7    2    0.331156   -0.131188    0.675806    11.00000   -1.20000
AFIX   0
C8    1    0.220943   -0.026836    0.609528    11.00000    0.08244    0.09266 =
         0.05491   -0.01474    0.02709   -0.02245
AFIX  43
H8    2    0.183720   -0.018452    0.669084    11.00000   -1.20000
AFIX   0
C9    1    0.188215    0.028151    0.517669    11.00000    0.06472    0.07316 =
         0.05833   -0.01571    0.01885   -0.00389
AFIX  43
H9    2    0.129581    0.074228    0.514670    11.00000   -1.20000
AFIX   0
O10   4    0.203285    0.071350    0.338513    11.00000    0.07858    0.05447 =
         0.05269   -0.00544    0.02085    0.01379
C11   1    0.313230   -0.014331    0.228883    11.00000    0.04543    0.03726 =
         0.04610   -0.00560    0.00987   -0.00346
C12   1    0.332059   -0.052403    0.430739    11.00000    0.05154    0.04612 =
         0.04460   -0.00817    0.00607   -0.00745
C13   1    0.243733    0.013921    0.429926    11.00000    0.05588    0.05234 =
         0.04238   -0.00690    0.00822   -0.00496
C14   1    0.222777    0.048695    0.236654    11.00000    0.05267    0.04343 =
         0.04689   -0.00954    0.01393   -0.00455
N15   3    0.392992   -0.092482    0.089455    11.00000    0.05288    0.05402 =
         0.04858   -0.01057    0.00967    0.00925
C16   1    0.360188   -0.119485   -0.031449    11.00000    0.07966    0.07241 =
         0.04996   -0.00872    0.01383    0.01523
AFIX  23
H16A  2    0.413228   -0.085421   -0.068756    11.00000   -1.20000
H16B  2    0.259774   -0.111536   -0.073039    11.00000   -1.20000
AFIX   0
C17   1    0.398243   -0.210682   -0.035940    11.00000    0.08422    0.06584 =
         0.06370   -0.01743    0.01707    0.01692
AFIX  23
H17A  2    0.382833   -0.226399   -0.115901    11.00000   -1.20000
H17B  2    0.335973   -0.244892   -0.007848    11.00000   -1.20000
AFIX   0
C18   1    0.550514   -0.228991    0.035698    11.00000    0.08547    0.07989 =
         0.08071   -0.01797    0.01849    0.02658
AFIX  23
H18A  2    0.613711   -0.201930    0.000936    11.00000   -1.20000
H18B  2    0.567428   -0.289214    0.037383    11.00000   -1.20000
AFIX   0
C19   1    0.580857   -0.196616    0.158321    11.00000    0.06479    0.08694 =
         0.07159   -0.00294    0.00710    0.02426
AFIX  23
H19A  2    0.526338   -0.228791    0.196345    11.00000   -1.20000
H19B  2    0.680813   -0.203981    0.202035    11.00000   -1.20000
AFIX   0
C20   1    0.542466   -0.104903    0.156737    11.00000    0.04793    0.07516 =
         0.05960   -0.01479    0.01437   -0.00040
AFIX  23
H20A  2    0.560638   -0.085269    0.235516    11.00000   -1.20000
H20B  2    0.600960   -0.072288    0.122862    11.00000   -1.20000
AFIX   0
C21   1    0.053081    0.121121   -0.057161    11.00000    0.04947    0.03813 =
         0.05471    0.00473    0.01169   -0.00578
C22   1    0.051881    0.102223   -0.168956    11.00000    0.05486    0.06605 =
         0.05438    0.00541    0.01215   -0.01016
PART    1
AFIX  43
H22   2    0.107891    0.058202   -0.179419   -21.00000   -1.20000
AFIX   0
PART    2
O27A  4    0.122598    0.046135   -0.190860    21.00000    0.05688    0.10857 =
         0.06109    0.00881    0.01719    0.01931
AFIX  83
H27A  2    0.167242    0.021551   -0.130809    21.00000   -1.50000
AFIX   0
PART    0
C23   1   -0.029995    0.146972   -0.264327    11.00000    0.06530    0.07863 =
         0.06218    0.01248    0.01154   -0.01112
AFIX  43
H23   2   -0.027674    0.134027   -0.337901    11.00000   -1.20000
AFIX   0
C24   1   -0.114027    0.210122   -0.249698    11.00000    0.07048    0.07025 =
         0.06855    0.02234    0.00417   -0.01546
AFIX  43
H24   2   -0.169375    0.240352   -0.313998    11.00000   -1.20000
AFIX   0
C25   1   -0.118977    0.230266   -0.141970    11.00000    0.06328    0.05120 =
         0.09161    0.01268    0.00923    0.00565
AFIX  43
H25   2   -0.178669    0.272940   -0.133621    11.00000   -1.20000
AFIX   0
C26   1   -0.033673    0.186200   -0.044848    11.00000    0.06586    0.04522 =
         0.06475    0.00294    0.01463   -0.00190
PART    3
AFIX  43
H26   2   -0.035030    0.200572    0.028557    21.00000   -1.20000
AFIX   0
PART    4
O27B  4   -0.037879    0.210923    0.056121   -21.00000    0.08271    0.06618 =
         0.06071    0.00065    0.02201    0.02869
AFIX  83
H27B  2    0.024958    0.187160    0.107866   -21.00000   -1.50000
HKLF 4
END
;
data_New_Global_Publ_Block
_journal_date_recd_electronic     2014-03-04
_journal_date_accepted     2014-03-12
_journal_name_full     'Acta Crystallographica, Section E'
_journal_year     2014
_journal_volume     70
_journal_issue      4
_journal_page_first     o447
_journal_page_last     o448
_journal_paper_category     QO
_journal_paper_doi     10.1107/S1600536814005625
_journal_coeditor_code     LH5695
_publ_contact_author_name     'Gupta, Vivek K.'
_publ_contact_author_address
;
Post-Graduate Department of Physics & Electronics,
University of Jammu,
Jammu Tawi 180 006,
India
;
_publ_contact_author_email     vivek_gupta2k2@hotmail.com
_publ_contact_author_fax     '+911912432051'
_publ_contact_author_phone     '+919419102467'
_publ_section_title
;
2-[4-(Piperidin-1-yl)-5<i>H</i>-chromeno[2,3-<i>d</i>]pyrimidin-2-yl]phenol
;
loop_
    _publ_author_name
    _publ_author_footnote
    _publ_author_address
    'Sharma, Naresh' .
;
Post-Graduate Department of Physics & Electronics,
University of Jammu, Jammu Tawi 180 006, India
;
    'Brahmachari, Goutam' .
;
Laboratory of Natural Products & Organic Synthesis,
Department of Chemistry, Visva-Bharati University,
Santiniketan 731 235, West Bengal, India
;
    'Das, Suvankar' .
;
Laboratory of Natural Products & Organic Synthesis,
Department of Chemistry, Visva-Bharati University,
Santiniketan 731 235, West Bengal, India
;
    'Kant, Rajni' .
;
Post-Graduate Department of Physics & Electronics,
University of Jammu, Jammu Tawi 180 006, India
;
    'Gupta, Vivek K.' .
;
Post-Graduate Department of Physics & Electronics,
University of Jammu, Jammu Tawi 180 006, India
;
