# Supplementary material for: 2-[4-(Piperidin-1-yl)-5H-chromeno[2,3-d]pyrimidin-2-yl]phenol
Source: Acta Crystallogr Sect E Struct Rep Online. 2014 Mar 15;70(Pt 4):o447–8. doi: 10.1107/S1600536814005625 (PMC3998607; doi:10.1107/S1600536814005625)
Supplement: Supplementary file 2 [file e-70-0o447-Isup2.hkl]

#
# h,k,l, Fc-squared, Fo-squared, sigma(Fo-squared) and status flag
#
data_I
_shelx_title ' GBSD41 in P2(1)/n'
_shelx_refln_list_code          4
_shelx_F_calc_maximum      211.24
_exptl_crystal_F_000       760.00
_reflns_d_resolution_high  0.8107
 
loop_
 _symmetry_equiv_pos_as_xyz
 'x, y, z'
 '-x+1/2, y+1/2, -z+1/2'
 '-x, -y, -z'
 'x-1/2, -y-1/2, z-1/2'
 
_cell_length_a     9.9826
_cell_length_b    15.8773
_cell_length_c    12.2197
_cell_angle_alpha  90.000
_cell_angle_beta  109.381
_cell_angle_gamma  90.000
 
_shelx_F_squared_multiplier     1.000
 
loop_
 _refln_index_h
 _refln_index_k
 _refln_index_l
 _refln_F_squared_calc
 _refln_F_squared_meas
 _refln_F_squared_sigma
 _refln_observed_status
   2   0   0      832.31      813.34     11.92 o
   4   0   0     1235.13     1278.28     24.84 o
   6   0   0        3.53        1.58      4.51 o
   8   0   0       10.13        7.31      5.02 o
  10   0   0        8.09        5.29      8.87 o
   2   1   0     1242.18     1193.33      9.45 o
   3   1   0      223.20      221.24      5.54 o
   4   1   0     3379.05     3351.27     25.27 o
   5   1   0     1033.36     1019.18     16.72 o
   6   1   0      381.62      366.59     12.19 o
   7   1   0      141.53      153.43      7.50 o
   8   1   0       29.63       28.99      4.68 o
   9   1   0       29.84       33.90      7.37 o
  10   1   0        6.05        3.99      6.87 o
  11   1   0      160.90      173.33     26.62 o
   2   2   0    31274.13    29754.05     96.51 o
   3   2   0      485.28      411.60      6.94 o
   4   2   0      522.55      531.13      9.37 o
   5   2   0      634.39      696.75     11.98 o
   6   2   0      106.25      101.00      5.83 o
   7   2   0       87.78       83.65      6.07 o
   8   2   0       23.21       19.52      4.82 o
   9   2   0        1.89        2.71      5.17 o
  10   2   0        6.19       14.91      8.63 o
  11   2   0       34.07       50.23     13.46 o
   1   3   0      580.07      568.97      9.58 o
   2   3   0    44620.27    43471.72    253.54 o
   3   3   0     2654.95     2613.26     16.90 o
   4   3   0      705.91      687.38     10.72 o
   5   3   0       29.08       27.64      2.89 o
   6   3   0       10.29       12.97      2.42 o
   7   3   0      127.15      127.73      7.66 o
   8   3   0        0.50        4.24      6.22 o
   9   3   0      118.79      149.76     14.67 o
  10   3   0       14.48       17.65      9.00 o
  11   3   0       13.97       34.17     14.83 o
   0   4   0      524.55      552.02     11.03 o
   1   4   0     1504.28     1418.30     15.17 o
   2   4   0     6217.40     6223.64     42.11 o
   3   4   0      105.25      114.41      3.90 o
   4   4   0      829.15      827.08     12.60 o
   5   4   0      343.97      376.47      9.54 o
   6   4   0       42.48       43.67      4.99 o
   7   4   0       24.14       31.61      8.37 o
   8   4   0        2.90        4.53      5.25 o
   9   4   0      168.29      179.11     16.42 o
  10   4   0       79.78       62.34     16.77 o
  11   4   0        1.79       14.36     14.07 o
   1   5   0      550.45      501.61      8.17 o
   2   5   0     2538.52     2354.73     23.70 o
   3   5   0       18.36       32.26      3.83 o
   4   5   0     1599.05     1637.07     28.98 o
   5   5   0        0.98        1.84      2.55 o
   6   5   0      118.58      133.68      7.36 o
   7   5   0       13.11       16.11      5.45 o
   8   5   0       16.26       23.25      6.42 o
   9   5   0      151.58      144.03     14.64 o
  10   5   0        0.22       -6.17     16.37 o
  11   5   0       11.89       26.21     16.31 o
   0   6   0     5608.91     5697.69     37.60 o
   1   6   0       88.21       82.34      3.76 o
   2   6   0      378.82      387.96      7.74 o
   3   6   0     1354.09     1293.57     31.08 o
   4   6   0     2755.55     2741.68     25.62 o
   5   6   0       40.82       41.10      5.91 o
   6   6   0       23.00       20.39      5.07 o
   7   6   0      123.55      132.86     14.43 o
   8   6   0       50.13       42.48      8.21 o
   9   6   0        0.47      -10.72      9.60 o
  10   6   0        9.46      -13.88     10.64 o
  11   6   0        3.05        5.26     12.13 o
   1   7   0       85.45       93.98      4.53 o
   2   7   0      426.91      411.97     10.16 o
   3   7   0      558.72      521.36     11.98 o
   4   7   0      767.22      723.20     18.97 o
   5   7   0       75.45       65.89      5.52 o
   6   7   0      193.35      179.95      8.48 o
   7   7   0      135.71      131.91     16.30 o
   8   7   0       16.63        6.34     12.40 o
   9   7   0        1.93       -2.37      9.15 o
  10   7   0        7.52       -1.08      8.89 o
   0   8   0       13.10       10.99      2.80 o
   1   8   0       93.18       95.73      5.33 o
   2   8   0       14.78       17.87      2.45 o
   3   8   0        0.28        2.38      2.22 o
   4   8   0      257.23      246.73      9.35 o
   5   8   0       51.77       44.21      4.05 o
   6   8   0        4.46        3.07      2.78 o
   7   8   0      616.26      585.91     48.03 o
   8   8   0        0.18       -9.03     10.61 o
   9   8   0        1.84      -18.78     12.52 o
  10   8   0       20.15        6.57      8.26 o
   1   9   0       22.91       25.32      3.55 o
   2   9   0       29.75       28.09      2.86 o
   3   9   0       92.42       81.23      8.10 o
   4   9   0        1.26       -5.49      3.66 o
   5   9   0       44.32       45.23      6.51 o
   6   9   0      282.36      282.05     14.51 o
   7   9   0        0.59       -7.91      9.55 o
   8   9   0        0.28      -10.39     10.99 o
   9   9   0        0.13      -16.36     11.93 o
  10   9   0       20.71       21.67     11.14 o
   0  10   0     1829.80     1768.46     29.33 o
   1  10   0      432.21      431.43     13.48 o
   2  10   0      121.82      114.92      5.83 o
   3  10   0        0.44        1.67      4.40 o
   4  10   0       60.84       41.57      8.54 o
   5  10   0      741.98      714.99     24.46 o
   6  10   0      106.03       84.73     11.13 o
   7  10   0        0.55       -7.42      9.65 o
   8  10   0        0.02       -6.54      9.48 o
   9  10   0        0.98       -8.99     11.36 o
   1  11   0        4.82        4.50      3.22 o
   2  11   0        6.83        9.70      5.06 o
   3  11   0        1.57        0.53      5.80 o
   4  11   0       42.78       38.63      6.70 o
   5  11   0       10.57       11.81      5.52 o
   6  11   0       15.52        3.12      5.39 o
   7  11   0        6.37        2.67      7.70 o
   8  11   0        2.41       -0.79      8.92 o
   9  11   0       31.59       28.99     12.02 o
   0  12   0       90.77      110.58     13.66 o
   1  12   0        6.49       10.73      4.79 o
   2  12   0      111.43      109.43      8.13 o
   3  12   0       77.59       80.23      9.97 o
   4  12   0        1.13        1.71      5.78 o
   5  12   0       50.29       46.77      7.80 o
   6  12   0        0.00       -2.76      6.36 o
   7  12   0       49.00       42.95     16.14 o
   8  12   0       19.08        9.19      9.75 o
   9  12   0       21.36       15.00     10.64 o
   1  13   0        3.58       14.91      6.78 o
   2  13   0       90.72       91.61     14.40 o
   3  13   0      250.80      254.58     17.08 o
   4  13   0       12.86       12.54      5.57 o
   5  13   0        1.03        5.61      6.42 o
   6  13   0        1.89       -2.33      6.59 o
   7  13   0       49.71       39.05      9.70 o
   8  13   0        1.29      -10.86     11.66 o
   0  14   0        0.84        8.59      8.29 o
   1  14   0        1.96        9.08      5.51 o
   2  14   0        1.74        0.48      5.68 o
   3  14   0        0.02        5.26      5.35 o
   4  14   0        3.52        7.47      5.25 o
   5  14   0        0.74        4.08      6.74 o
   6  14   0       10.09        8.97      6.04 o
   7  14   0        2.77        1.19      7.69 o
   8  14   0       11.03       22.52     12.44 o
   1  15   0       12.32       20.79      8.99 o
   2  15   0        0.02        1.15      4.36 o
   3  15   0        0.00       -0.20      5.99 o
   4  15   0       27.25       29.00      8.28 o
   5  15   0       52.18       55.42     12.63 o
   6  15   0        1.09        2.26      8.91 o
   7  15   0        0.62        0.18      7.56 o
   0  16   0       14.36       51.10     21.56 o
   1  16   0       29.06       51.95     20.54 o
   2  16   0        3.25        8.96      4.81 o
   3  16   0       28.45       35.10      7.28 o
   4  16   0       11.01        9.57      7.14 o
   5  16   0       47.25       41.11     11.46 o
   6  16   0        0.69        3.14      7.07 o
   1  17   0        0.01       19.15     17.26 o
   2  17   0        0.90        6.40      9.93 o
   3  17   0        1.03       18.93      6.59 o
   4  17   0        8.14       15.95      8.45 o
   5  17   0        2.12        3.29      8.53 o
   0  18   0        4.19       31.22     20.60 o
   1  18   0       19.56       38.10     15.40 o
   2  18   0        2.24       -3.04     16.72 o
   3  18   0        2.40       19.44     10.65 o
   4  18   0        5.12       22.23     10.24 o
   1  19   0       13.01       14.80     13.33 o
   2  19   0        5.93       25.63      9.39 o
 -11   0   1        4.26       -3.76      9.95 o
  -9   0   1       23.56       29.09      7.54 o
  -7   0   1       59.78       71.49      7.59 o
  -5   0   1      876.92      963.31     21.01 o
  -3   0   1      177.77      183.08      6.23 o
   3   0   1     1311.59     1351.62     18.81 o
   5   0   1      994.11     1132.29     27.15 o
   7   0   1      497.82      510.34     27.13 o
   9   0   1       15.48       17.64      8.03 o
  11   0   1      164.66      200.32     36.41 o
 -11   1   1       32.53       36.06     10.78 o
 -10   1   1        7.03        8.79      6.86 o
  -9   1   1        1.81       -5.24      4.72 o
  -8   1   1       11.09       21.24      6.76 o
  -7   1   1      195.08      184.58     14.34 o
  -6   1   1        0.01        0.52      2.06 o
  -5   1   1        2.23        2.56      3.02 o
  -4   1   1      464.64      422.56      7.04 o
  -3   1   1      121.83      110.30      7.66 o
  -2   1   1     4021.67     3673.97     24.65 o
   1   1   1       29.81       27.95      2.76 o
   2   1   1     3962.01     3870.78     21.62 o
   3   1   1        0.28        3.04      1.39 o
   4   1   1      177.19      193.80      6.84 o
   5   1   1      103.34      117.63      6.88 o
   6   1   1      193.15      208.44     11.39 o
   7   1   1        0.00       -2.48      4.56 o
   8   1   1        0.45       -0.36      4.91 o
   9   1   1        0.02       -4.05      4.86 o
  10   1   1      103.69      131.09     19.78 o
  11   1   1        9.26        9.65      9.74 o
 -11   2   1       13.07        7.30      7.18 o
 -10   2   1        1.48        1.69      8.18 o
  -9   2   1       54.69       47.56      7.29 o
  -8   2   1       22.41       30.07      4.88 o
  -7   2   1       97.60      104.15      5.76 o
  -6   2   1      694.32      709.26     12.20 o
  -5   2   1      381.91      405.39      7.98 o
  -4   2   1        0.21        9.58      2.12 o
  -3   2   1     1255.55     1186.69     14.60 o
  -2   2   1    12247.96    11285.73     40.68 o
  -1   2   1     4403.64     3932.14    120.97 o
   1   2   1     1483.79     1497.04     13.00 o
   2   2   1     6321.14     6147.40     24.72 o
   3   2   1      212.57      219.53      5.47 o
   4   2   1      213.57      218.61      6.76 o
   5   2   1      480.64      457.41     12.29 o
   6   2   1       21.34       13.57      3.67 o
   7   2   1        4.48       -0.24      3.72 o
   8   2   1        9.03       12.68      4.13 o
   9   2   1       36.14       41.59      8.73 o
  10   2   1        1.88        4.03      6.78 o
  11   2   1        2.24        2.24     10.77 o
 -11   3   1        1.26      -12.09     12.21 o
 -10   3   1       32.13       34.67     10.50 o
  -9   3   1        0.67       -4.31      6.67 o
  -8   3   1        0.02        3.60      3.63 o
  -7   3   1       12.93        9.41      2.63 o
  -6   3   1       23.27       27.51      2.86 o
  -5   3   1       24.07       32.13      2.84 o
  -4   3   1        2.65       16.84      6.01 o
  -3   3   1    10686.85    10497.52     83.57 o
  -2   3   1    10945.38    10504.50     45.16 o
  -1   3   1       74.93       89.60      3.64 o
   0   3   1    11319.75    10820.21     84.40 o
   1   3   1     7266.19     7289.08     38.95 o
   2   3   1     1011.77      975.70      9.69 o
   3   3   1      784.13      789.14     11.24 o
   4   3   1       18.51       14.01      2.20 o
   5   3   1       78.22       72.72      5.04 o
   6   3   1       24.82       21.36      3.31 o
   7   3   1       44.40       41.25      5.43 o
   8   3   1       20.94       20.56      5.01 o
   9   3   1      330.88      370.88     23.15 o
  10   3   1        3.16        5.24      9.58 o
  11   3   1        3.39        1.03      9.99 o
 -11   4   1        0.80       -6.58     13.55 o
 -10   4   1       23.28       29.36     10.01 o
  -9   4   1       30.76       18.32      7.56 o
  -8   4   1        0.03       -6.15      5.89 o
  -7   4   1      134.21      128.49     12.16 o
  -6   4   1       21.18       17.69      3.48 o
  -5   4   1       12.16        6.49      4.40 o
  -4   4   1      224.64      220.08      5.73 o
  -3   4   1       75.70       70.20      3.11 o
  -2   4   1     3336.38     3295.81     22.82 o
  -1   4   1       31.65       31.15      3.79 o
   0   4   1     1690.25     1676.63     13.03 o
   1   4   1     4019.51     4061.27     43.35 o
   2   4   1      280.28      288.87      7.62 o
   3   4   1      425.26      427.38      8.58 o
   4   4   1     1498.32     1501.98     18.44 o
   5   4   1       81.63       88.78      5.60 o
   6   4   1        1.74       -0.30      2.73 o
   7   4   1        3.61       -8.91      7.63 o
   8   4   1       51.86       55.58      7.25 o
   9   4   1      103.91      122.99     14.15 o
  10   4   1        6.01        5.73     15.90 o
  11   4   1        0.00        8.62     10.76 o
 -11   5   1        5.74       -3.04     11.71 o
 -10   5   1       45.92       49.53     13.47 o
  -9   5   1       35.38       25.95      7.01 o
  -8   5   1      133.16      132.02     19.54 o
  -7   5   1       55.09       48.52      7.78 o
  -6   5   1      234.58      216.02     13.83 o
  -5   5   1     1106.68     1031.96     29.53 o
  -4   5   1     3042.07     3023.68     24.27 o
  -3   5   1      110.11      124.45      4.84 o
  -2   5   1       71.60       66.02      3.59 o
  -1   5   1     1552.99     1530.17     14.04 o
   0   5   1      496.09      467.45      7.68 o
   1   5   1     1572.87     1490.45     19.93 o
   2   5   1       44.26       49.89      4.15 o
   3   5   1      123.17      123.42      6.51 o
   4   5   1      966.74      958.46     15.36 o
   5   5   1      436.45      393.35     11.25 o
   6   5   1      190.52      191.72      8.70 o
   7   5   1       84.56       76.02      7.56 o
   8   5   1       14.34       14.13      6.73 o
   9   5   1       24.46       23.12      9.53 o
  10   5   1       15.06       36.49     20.33 o
 -11   6   1        5.82       -7.99     14.32 o
 -10   6   1       35.94       36.44     11.76 o
  -9   6   1       18.87       -5.20      9.15 o
  -8   6   1       46.01       45.41     10.97 o
  -7   6   1       43.08       39.42      9.01 o
  -6   6   1        2.93        3.01      2.26 o
  -5   6   1      501.94      451.93      9.86 o
  -4   6   1     4106.37     4049.54     30.52 o
  -3   6   1      858.17      841.44     14.74 o
  -2   6   1     1204.79     1215.11     15.60 o
  -1   6   1      379.30      410.31      7.89 o
   0   6   1      102.41      111.48      4.15 o
   1   6   1      194.69      202.71      7.21 o
   2   6   1      415.48      439.25     15.17 o
   3   6   1     1161.92     1134.01     28.71 o
   4   6   1      364.19      346.62      8.62 o
   5   6   1      397.05      388.76     12.50 o
   6   6   1      201.08      198.11      9.70 o
   7   6   1      566.55      616.27     20.58 o
   8   6   1       69.86       98.57     16.47 o
   9   6   1        7.51       12.50     12.47 o
  10   6   1       13.03        3.19      7.04 o
 -11   7   1        1.35       -5.28     12.69 o
 -10   7   1       10.03        7.50      9.48 o
  -9   7   1        1.94       -4.21      8.65 o
  -8   7   1        0.33       -6.57      8.49 o
  -7   7   1       91.82       84.13      9.83 o
  -6   7   1        1.63        3.66      3.79 o
  -5   7   1      702.80      691.19     25.78 o
  -4   7   1     1179.70     1086.21     15.66 o
  -3   7   1      108.62      110.57      5.61 o
  -2   7   1     3746.26     3854.09     27.59 o
  -1   7   1      286.80      282.70      8.06 o
   0   7   1     1102.93     1056.74     14.74 o
   1   7   1        0.03        1.34      1.55 o
   2   7   1        4.38       11.09      3.86 o
   3   7   1      858.28      893.37     23.43 o
   4   7   1       67.08       62.83      5.02 o
   5   7   1        9.81        9.75      2.63 o
   6   7   1      113.04      108.26      7.00 o
   7   7   1      746.81      762.20     42.44 o
   8   7   1       80.21       86.19     16.71 o
   9   7   1        4.02        5.22     15.19 o
  10   7   1        2.45      -24.37     17.70 o
 -10   8   1       13.04       26.37     10.80 o
  -9   8   1        4.30       -5.35      9.12 o
  -8   8   1       18.95        9.45      7.68 o
  -7   8   1      189.69      196.85     14.31 o
  -6   8   1     1351.20     1339.64     22.36 o
  -5   8   1       64.89       57.77      5.60 o
  -4   8   1       19.51       16.67      2.79 o
  -3   8   1        1.39        7.55      2.36 o
  -2   8   1      331.38      367.50      9.71 o
  -1   8   1      573.06      536.43     12.50 o
   0   8   1        0.14        1.42      2.07 o
   1   8   1       13.18       13.52      3.42 o
   2   8   1       44.93       28.71      8.40 o
   3   8   1        6.74        9.59      4.09 o
   4   8   1        0.74        2.63      3.94 o
   5   8   1        6.81        1.54      3.74 o
   6   8   1        8.60        9.48      5.88 o
   7   8   1       50.46       55.90     25.83 o
   8   8   1       15.40       26.27      8.69 o
   9   8   1       16.50       11.11     14.20 o
  10   8   1        0.21       -6.82     11.62 o
 -10   9   1        0.12        3.25      8.77 o
  -9   9   1        4.67       10.03      9.42 o
  -8   9   1        2.09       -5.33      8.73 o
  -7   9   1       16.07       20.43      9.21 o
  -6   9   1      483.81      477.81     13.80 o
  -5   9   1       95.33       96.84      5.26 o
  -4   9   1        0.33       -0.72      2.40 o
  -3   9   1       77.47       80.27      4.80 o
  -2   9   1      696.52      710.72     17.41 o
  -1   9   1       35.82       26.44      3.18 o
   0   9   1     2188.80     2188.13     23.17 o
   1   9   1      623.11      600.13     11.54 o
   2   9   1        0.07       -3.37      3.94 o
   3   9   1        0.24       -2.98      5.82 o
   4   9   1       74.07       73.80      8.49 o
   5   9   1      945.49      952.70     28.12 o
   6   9   1      149.17      172.52     14.26 o
   7   9   1       34.49        8.27     13.39 o
   8   9   1       21.23       -0.68      8.58 o
   9   9   1        0.41      -16.12     11.09 o
  10   9   1        2.68       -5.25     13.77 o
 -10  10   1        0.92        2.51      8.86 o
  -9  10   1        1.62        6.43     11.27 o
  -8  10   1       93.25       85.27     17.27 o
  -7  10   1       73.84       60.99      9.39 o
  -6  10   1      350.71      338.23     22.22 o
  -5  10   1        0.11        1.19      2.89 o
  -4  10   1       41.68       38.87      3.06 o
  -3  10   1        1.96        1.71      2.31 o
  -2  10   1        2.45        1.79      3.22 o
  -1  10   1       40.56       46.61      4.78 o
   0  10   1      380.67      410.22     11.52 o
   1  10   1      101.97      104.13      5.44 o
   2  10   1       94.61       95.86      9.02 o
   3  10   1       68.63       61.68      7.90 o
   4  10   1        3.97        8.85      6.54 o
   5  10   1      560.57      549.12     22.48 o
   6  10   1        0.64      -11.07     10.39 o
   7  10   1       44.98       23.51     25.22 o
   8  10   1        3.75      -29.08     27.73 o
   9  10   1       12.11        4.08     11.22 o
  -9  11   1        2.52       23.00     12.30 o
  -8  11   1       11.72        8.70      9.67 o
  -7  11   1        1.09       -3.27      7.07 o
  -6  11   1        0.83       -4.42      6.53 o
  -5  11   1        4.44        0.34      4.27 o
  -4  11   1       34.79       32.78      4.85 o
  -3  11   1       55.50       49.78      5.88 o
  -2  11   1        6.93        3.78      2.93 o
  -1  11   1       11.06        9.97      3.43 o
   0  11   1       49.38       64.17      5.25 o
   1  11   1       57.68       62.22      4.66 o
   2  11   1        0.45        4.96      4.53 o
   3  11   1        0.03        2.25      5.09 o
   4  11   1        0.00       -0.69      8.33 o
   5  11   1      239.52      218.03     15.03 o
   6  11   1        2.87       -9.53     10.85 o
   7  11   1        4.94      -24.01     22.16 o
   8  11   1        6.77      -10.77     28.56 o
   9  11   1       13.70       23.25     12.39 o
  -9  12   1        9.12        9.01     11.91 o
  -8  12   1      174.96      166.46     25.03 o
  -7  12   1        3.48        5.86      7.09 o
  -6  12   1        4.89        5.70      7.10 o
  -5  12   1        0.79       -0.28      5.80 o
  -4  12   1       28.35       26.11      8.46 o
  -3  12   1       46.33       48.71      6.33 o
  -2  12   1       45.34       42.27      5.78 o
  -1  12   1       17.75       22.73      4.46 o
   0  12   1        7.42       18.03      4.29 o
   1  12   1       32.67       34.84      3.95 o
   2  12   1       92.95       94.47      8.92 o
   3  12   1      282.52      292.30     17.66 o
   4  12   1       77.18       74.45      9.40 o
   5  12   1        3.32        2.32      5.87 o
   6  12   1        0.13       -3.00      6.93 o
   7  12   1        3.28      -10.86     10.48 o
   8  12   1       19.33        4.54      8.64 o
  -8  13   1       48.28       50.53     20.67 o
  -7  13   1       14.52       14.95     11.06 o
  -6  13   1       30.74       32.18      9.40 o
  -5  13   1        2.68        3.62      8.95 o
  -4  13   1       94.22       78.31      9.97 o
  -3  13   1       11.88       14.48      6.43 o
  -2  13   1        1.65        5.95      4.97 o
  -1  13   1       13.35       14.82      4.15 o
   0  13   1        2.70        8.59      4.49 o
   1  13   1       13.76       17.03      6.74 o
   2  13   1      111.30       98.56      9.44 o
   3  13   1       26.88       19.71      5.47 o
   4  13   1       12.15        8.67      5.94 o
   5  13   1        0.02       -8.82      7.40 o
   6  13   1        2.51       -6.68      8.02 o
   7  13   1        8.68       17.55     14.56 o
   8  13   1        2.00        4.30      9.77 o
  -8  14   1       18.99       34.85     17.89 o
  -7  14   1        2.63        1.07      7.53 o
  -6  14   1        0.12        5.15      7.36 o
  -5  14   1       22.68       12.74     12.42 o
  -4  14   1        4.94        4.62      5.77 o
  -3  14   1        0.02        1.16      5.96 o
  -2  14   1        8.81       15.25      7.01 o
  -1  14   1       33.80       47.46      6.72 o
   0  14   1        0.35        1.06      9.88 o
   1  14   1       71.23       75.68     11.67 o
   2  14   1       44.38       50.92      7.28 o
   3  14   1       63.08       55.52      7.73 o
   4  14   1       30.01       22.63      6.93 o
   5  14   1        0.28       -3.76      5.58 o
   6  14   1        6.00       -0.88      6.49 o
   7  14   1        3.30       10.24      9.59 o
  -7  15   1        0.02       -6.50      8.74 o
  -6  15   1       21.37       25.17      8.72 o
  -5  15   1        9.97       27.89     13.16 o
  -4  15   1        0.04        3.31      6.40 o
  -3  15   1        2.19       15.92      6.91 o
  -2  15   1        4.75        7.23      4.84 o
  -1  15   1       27.63       31.71      9.85 o
   0  15   1        0.83        3.50      6.98 o
   1  15   1        7.47        8.22      6.49 o
   2  15   1        0.22        8.06      5.40 o
   3  15   1       21.72       24.41      6.39 o
   4  15   1       10.23        5.56      5.68 o
   5  15   1        1.27        2.43      7.18 o
   6  15   1        9.37        7.10      7.79 o
   7  15   1        0.91       12.76     12.36 o
  -6  16   1        1.40        3.47      7.03 o
  -5  16   1       11.28       23.21      9.30 o
  -4  16   1       12.17       12.11      9.57 o
  -3  16   1       10.53       12.75      6.07 o
  -2  16   1       16.50       30.45      8.94 o
  -1  16   1       61.19       69.37     17.02 o
   0  16   1        0.64       -5.05     13.39 o
   1  16   1       43.57       53.98     12.99 o
   2  16   1       69.94       89.22     12.03 o
   3  16   1        4.89        7.09      5.30 o
   4  16   1       11.69        6.40      6.43 o
   5  16   1        7.44       10.18      7.04 o
   6  16   1        6.46       -1.15      8.37 o
  -5  17   1        2.99       12.21      8.53 o
  -4  17   1        5.69       13.78     14.57 o
  -3  17   1       34.42       46.17     11.19 o
  -2  17   1        0.00       17.33     11.85 o
  -1  17   1       13.34       44.57     16.11 o
   0  17   1        0.55        8.96     15.60 o
   1  17   1        0.29       16.89     11.61 o
   2  17   1        6.47       37.30     12.53 o
   3  17   1       10.97       18.37      7.62 o
   4  17   1       57.22       62.68     11.04 o
   5  17   1        3.88        9.87      7.44 o
  -4  18   1       15.35       34.13     13.32 o
  -3  18   1       32.55       56.49     17.03 o
  -2  18   1        1.88       16.91     12.55 o
  -1  18   1       15.52       27.72     14.69 o
   0  18   1        5.79       17.60     18.84 o
   1  18   1        3.30       13.82     12.72 o
   2  18   1        0.64       24.88     12.30 o
   3  18   1        8.84       18.11     10.18 o
   4  18   1        0.81       17.51     10.35 o
  -2  19   1        0.07       21.96     16.46 o
  -1  19   1        0.35       14.83     12.94 o
   0  19   1       16.45       46.36     14.05 o
   1  19   1        1.26       14.84     19.78 o
   2  19   1        0.80       10.92     16.66 o
 -12   0   2        2.40       -1.30      9.63 o
 -10   0   2        9.39       11.61     11.29 o
  -8   0   2       32.22       39.40      7.95 o
  -6   0   2      600.15      591.67     22.17 o
  -4   0   2      117.42      109.41      6.00 o
  -2   0   2     1575.87     1521.29     17.97 o
   0   0   2     7118.69     7299.27     54.14 o
   2   0   2     2105.02     2087.51     26.07 o
   4   0   2      304.83      307.59     14.40 o
   6   0   2      462.08      456.40     25.08 o
   8   0   2        0.16       -1.61      7.86 o
  10   0   2      114.07      150.64     29.10 o
 -12   1   2        4.35        4.01      7.76 o
 -11   1   2       10.17        8.06      9.23 o
 -10   1   2        0.67        0.65      6.03 o
  -9   1   2       36.01       42.75      8.33 o
  -8   1   2       96.60      100.46      9.41 o
  -7   1   2      117.98      107.58      4.71 o
  -6   1   2     1126.28     1149.42     23.73 o
  -5   1   2      219.85      215.70      6.45 o
  -4   1   2        0.23        5.48      2.72 o
  -3   1   2      781.06      707.62     20.98 o
  -2   1   2     5784.91     5402.43     20.28 o
  -1   1   2       96.49      101.06      3.04 o
   0   1   2     5051.17     5042.10     23.12 o
   1   1   2      809.30      790.26     11.06 o
   2   1   2     1469.89     1454.28     15.30 o
   3   1   2     1075.37     1029.82     13.76 o
   4   1   2       68.59       66.92      4.82 o
   5   1   2     1444.49     1530.10     30.38 o
   6   1   2       57.88       54.37      6.40 o
   7   1   2       53.47       58.02      7.10 o
   8   1   2       28.64       28.69      5.39 o
   9   1   2        0.32        1.61      5.06 o
  10   1   2        0.06       -4.63      7.29 o
 -11   2   2        0.52       -7.61      7.14 o
 -10   2   2        0.98        0.16      7.39 o
  -9   2   2        0.49        9.08      5.63 o
  -8   2   2      166.85      161.37     16.54 o
  -7   2   2       48.44       42.45      3.64 o
  -6   2   2        6.20        5.00      1.54 o
  -5   2   2       61.80       56.55      5.36 o
  -4   2   2      192.59      194.10      8.09 o
  -3   2   2       17.70       21.81      3.14 o
  -2   2   2     7846.25     7556.12     25.45 o
  -1   2   2     3663.34     3569.12     17.52 o
   0   2   2        0.01        1.52      1.57 o
   1   2   2      453.85      468.36      7.42 o
   2   2   2      278.04      272.24      7.35 o
   3   2   2      460.12      497.64     10.66 o
   4   2   2        1.59        1.05      1.92 o
   5   2   2        0.29       -0.52      2.47 o
   6   2   2        1.99        1.87      3.03 o
   7   2   2       46.65       39.00      5.61 o
   8   2   2        2.61        7.74      5.28 o
   9   2   2        0.79        2.44      5.70 o
  10   2   2       14.29       13.42     10.64 o
 -11   3   2        1.67       -1.61      6.22 o
 -10   3   2        2.40       -2.32      6.09 o
  -9   3   2        0.44        2.32      5.57 o
  -8   3   2       10.66       17.46      6.60 o
  -7   3   2      125.62      125.18     11.36 o
  -6   3   2        0.12       -4.53      4.12 o
  -5   3   2      421.49      432.33     14.85 o
  -4   3   2     2348.90     2341.49     24.03 o
  -3   3   2     1473.93     1469.92     19.61 o
  -2   3   2      256.40      248.40      5.10 o
  -1   3   2     2570.02     2399.54     15.58 o
   0   3   2     1286.27     1217.25     10.57 o
   1   3   2       12.39        9.58      1.64 o
   2   3   2      796.90      810.60     10.52 o
   3   3   2     1630.74     1780.64     19.79 o
   4   3   2      374.56      363.87     10.68 o
   5   3   2      123.81      121.24      8.91 o
   6   3   2      115.83      124.85      9.53 o
   7   3   2       76.20       52.27      8.12 o
   8   3   2      572.70      646.67     25.63 o
   9   3   2       87.55       96.30     12.66 o
  10   3   2        2.82        5.44     11.77 o
 -11   4   2        0.01        1.07     12.58 o
 -10   4   2        0.11        1.65      6.60 o
  -9   4   2        0.07        1.01      5.68 o
  -8   4   2      100.26      108.08     12.08 o
  -7   4   2       65.64       53.12      8.24 o
  -6   4   2        0.03        2.79      4.52 o
  -5   4   2       88.71      104.12      8.31 o
  -4   4   2     2997.40     3053.16     29.21 o
  -3   4   2      327.77      280.56      5.62 o
  -2   4   2     1249.81     1192.57     13.37 o
  -1   4   2       54.21       60.00      4.28 o
   0   4   2      315.20      320.16      6.08 o
   1   4   2      341.78      336.88      7.92 o
   2   4   2      354.30      397.34      8.46 o
   3   4   2       37.78       40.50      3.96 o
   4   4   2      759.38      782.08     15.43 o
   5   4   2        0.43        0.44      2.91 o
   6   4   2      101.53       92.86      7.94 o
   7   4   2      130.47      130.85     10.37 o
   8   4   2       18.21       16.69      4.26 o
   9   4   2        0.15       -7.24      7.34 o
  10   4   2        5.11       15.57      9.72 o
 -11   5   2        4.41        7.05     12.37 o
 -10   5   2        0.00        2.96      6.88 o
  -9   5   2        0.98        4.65      5.51 o
  -8   5   2        0.76        6.69      5.39 o
  -7   5   2      125.51      130.67     14.60 o
  -6   5   2      258.44      271.07     16.00 o
  -5   5   2     2464.67     2451.05     34.80 o
  -4   5   2       64.45       50.57      6.27 o
  -3   5   2     1078.01     1166.81     16.05 o
  -2   5   2     1028.47      917.55     13.45 o
  -1   5   2      358.51      382.62      8.27 o
   0   5   2      426.68      417.46      7.68 o
   1   5   2      511.84      544.46      9.98 o
   2   5   2      450.90      439.03     13.14 o
   3   5   2       33.09       31.55      2.90 o
   4   5   2      470.83      460.51     13.47 o
   5   5   2       51.34       56.19      5.42 o
   6   5   2       53.14       54.71      6.61 o
   7   5   2      247.17      265.97     14.59 o
   8   5   2        5.93        4.15      5.02 o
   9   5   2        5.19       12.21      7.99 o
  10   5   2       31.29       34.99     12.66 o
 -11   6   2        1.47       -7.77     14.63 o
 -10   6   2        1.50        0.50      8.86 o
  -9   6   2       76.38       81.77     11.40 o
  -8   6   2       73.10       82.74     10.88 o
  -7   6   2        2.93        1.25      6.54 o
  -6   6   2       13.36       11.08      4.09 o
  -5   6   2      758.74      732.00     20.05 o
  -4   6   2      411.47      431.52     10.09 o
  -3   6   2      640.21      689.29     13.45 o
  -2   6   2      857.99      889.83     14.97 o
  -1   6   2      732.61      751.85     11.94 o
   0   6   2       14.65       16.21      2.18 o
   1   6   2       71.40       67.38      3.86 o
   2   6   2       77.02       83.36      7.52 o
   3   6   2      311.72      274.32     10.28 o
   4   6   2      576.06      533.44     15.20 o
   5   6   2      185.11      174.03     10.40 o
   6   6   2      524.21      531.11     16.18 o
   7   6   2      178.15      176.79     12.00 o
   8   6   2       58.14       62.91     13.87 o
   9   6   2       26.27       29.44     10.89 o
  10   6   2        0.90       13.90     25.00 o
 -11   7   2        3.90       -6.61     11.21 o
 -10   7   2        3.74        6.33     15.13 o
  -9   7   2       12.08       11.44      8.46 o
  -8   7   2        4.35        2.74      5.08 o
  -7   7   2       50.15       47.29      7.61 o
  -6   7   2       98.85       91.80      8.33 o
  -5   7   2      122.41      118.79      5.08 o
  -4   7   2       12.80       12.39      2.53 o
  -3   7   2     1110.83     1105.44     18.12 o
  -2   7   2     2117.51     2162.54     24.68 o
  -1   7   2      475.51      526.59     10.57 o
   0   7   2      164.83      172.65      6.59 o
   1   7   2       59.44       56.11      3.81 o
   2   7   2       46.19       44.34      5.25 o
   3   7   2      708.96      688.59     21.68 o
   4   7   2       37.42       30.58      2.99 o
   5   7   2        2.75        4.13      4.58 o
   6   7   2        0.08       -1.17      5.76 o
   7   7   2      266.47      268.31     18.52 o
   8   7   2       20.83       20.73      9.30 o
   9   7   2      109.09      147.50     22.48 o
  10   7   2       23.14       36.06     17.11 o
 -11   8   2        2.12       -1.14     12.15 o
 -10   8   2        7.33       14.57      8.44 o
  -9   8   2        0.15        2.29     17.23 o
  -8   8   2        5.72        9.72      9.50 o
  -7   8   2      122.19      119.37     11.68 o
  -6   8   2      114.06      102.28      8.66 o
  -5   8   2       20.65       18.97      3.64 o
  -4   8   2       63.67       62.33      5.26 o
  -3   8   2        0.30        1.73      3.82 o
  -2   8   2     1132.31     1245.24     20.81 o
  -1   8   2     1802.96     1850.23     24.15 o
   0   8   2      331.41      343.97     10.26 o
   1   8   2       36.34       39.71      4.63 o
   2   8   2       88.83       80.44      6.94 o
   3   8   2       28.55       33.12      5.87 o
   4   8   2      164.55      131.61     10.63 o
   5   8   2       60.83       55.69      9.58 o
   6   8   2      195.27      224.09     17.02 o
   7   8   2        0.42       -4.33      8.76 o
   8   8   2       42.97       53.43     14.40 o
   9   8   2        0.04        7.77     17.67 o
 -10   9   2        0.22        3.38     13.10 o
  -9   9   2       32.26       37.25     14.25 o
  -8   9   2       61.55       60.94     15.39 o
  -7   9   2      440.96      409.17     23.63 o
  -6   9   2      342.29      359.38     15.88 o
  -5   9   2        2.96        2.27      2.94 o
  -4   9   2       33.77       24.40      5.54 o
  -3   9   2        6.48        6.17      3.32 o
  -2   9   2       74.99       83.46      5.93 o
  -1   9   2       70.34       73.98      5.33 o
   0   9   2       15.86       23.60      5.09 o
   1   9   2      609.91      586.63     13.44 o
   2   9   2       33.74       31.49      4.93 o
   3   9   2       64.03       89.22      9.43 o
   4   9   2       33.79       23.95      5.04 o
   5   9   2     1842.34     1814.17     47.05 o
   6   9   2       86.37       95.92     11.66 o
   7   9   2       20.47       29.63     10.83 o
   8   9   2        0.03       11.81     18.63 o
   9   9   2        3.45       10.54      8.72 o
 -10  10   2        0.17        0.81     14.22 o
  -9  10   2        2.14        7.72     10.14 o
  -8  10   2       77.06       78.71     17.50 o
  -7  10   2       84.15       86.33     12.21 o
  -6  10   2       75.86       71.49     10.94 o
  -5  10   2        1.79        2.94      3.39 o
  -4  10   2       59.06       64.48      6.72 o
  -3  10   2       97.67      101.32      7.82 o
  -2  10   2       26.56       24.74      4.17 o
  -1  10   2      276.90      286.27     11.68 o
   0  10   2      490.27      507.76     14.59 o
   1  10   2      176.56      181.00      8.52 o
   2  10   2        5.74        6.81      5.35 o
   3  10   2       20.03       28.93      6.72 o
   4  10   2       37.03       44.96      7.64 o
   5  10   2      526.84      540.30     26.90 o
   6  10   2       63.47       90.73     13.88 o
   7  10   2        1.58        9.71     20.24 o
   8  10   2       14.24        9.30     22.13 o
   9  10   2       21.51       12.84     11.75 o
 -10  11   2        0.44        7.51     10.99 o
  -9  11   2       11.52       -6.04     26.84 o
  -8  11   2      112.74      129.59     22.06 o
  -7  11   2        2.88        4.18      5.76 o
  -6  11   2        8.68       16.87      7.39 o
  -5  11   2        0.58        2.32      4.82 o
  -4  11   2        9.59       19.26      7.16 o
  -3  11   2       10.36        8.10      3.02 o
  -2  11   2      183.19      184.52     10.06 o
  -1  11   2      383.22      379.72     16.25 o
   0  11   2      333.13      351.29     10.88 o
   1  11   2        0.55        4.38      5.40 o
   2  11   2       79.06       69.98      8.01 o
   3  11   2      148.89      137.41     13.02 o
   4  11   2        0.03        6.52      5.91 o
   5  11   2      196.65      160.34     13.24 o
   6  11   2        0.29       -4.42     15.59 o
   7  11   2       23.56        8.32     11.54 o
   8  11   2       15.99        3.43     20.94 o
  -9  12   2       66.11       75.02     18.72 o
  -8  12   2      166.43      179.53     25.91 o
  -7  12   2        6.33        4.38      6.00 o
  -6  12   2       30.60       28.52      8.59 o
  -5  12   2       14.75       14.70      5.35 o
  -4  12   2       41.90       34.21      6.64 o
  -3  12   2        4.72        1.24      6.16 o
  -2  12   2       54.97       59.47      7.94 o
  -1  12   2       39.85       33.67      6.00 o
   0  12   2       13.14       16.56      3.29 o
   1  12   2      272.85      282.08     17.17 o
   2  12   2       34.12       30.40      8.29 o
   3  12   2     1757.56     1739.45     38.55 o
   4  12   2        0.33        4.53      6.65 o
   5  12   2        6.12        4.10      5.56 o
   6  12   2       11.30       -2.06     10.42 o
   7  12   2        2.98       -6.56     14.41 o
   8  12   2        2.49       -2.51     16.32 o
  -9  13   2       18.76       32.92     21.58 o
  -8  13   2       48.64       64.04     17.25 o
  -7  13   2        6.02       -0.38      7.68 o
  -6  13   2        1.52        7.93      8.20 o
  -5  13   2        1.27       -2.69      7.65 o
  -4  13   2        1.00       10.99      6.75 o
  -3  13   2        1.06       -4.32      5.52 o
  -2  13   2        8.56        5.26      5.11 o
  -1  13   2       28.33       25.36      6.00 o
   0  13   2      408.57      418.26     14.25 o
   1  13   2       17.22       34.18      8.44 o
   2  13   2       11.51       15.25      5.65 o
   3  13   2      552.62      539.42     22.57 o
   4  13   2       10.37        8.05      5.84 o
   5  13   2        0.63       -3.19      6.31 o
   6  13   2       10.93        5.28     20.24 o
   7  13   2       19.36       25.09     20.45 o
   8  13   2       17.92       14.96     13.10 o
  -8  14   2        0.01       -4.92     13.32 o
  -7  14   2        1.06        3.53      6.40 o
  -6  14   2       78.04       97.61     15.10 o
  -5  14   2        0.10       11.00     10.63 o
  -4  14   2        6.40       14.96     11.17 o
  -3  14   2        1.07       10.22      8.42 o
  -2  14   2       22.11       33.73      7.46 o
  -1  14   2       17.43       19.04      4.14 o
   0  14   2       14.53       20.58      5.47 o
   1  14   2      555.45      564.99     25.89 o
   2  14   2       32.00       39.13      8.81 o
   3  14   2      202.31      174.66     13.63 o
   4  14   2        2.92        3.45      6.61 o
   5  14   2       16.73        5.11      6.41 o
   6  14   2        1.80       -0.64     11.35 o
   7  14   2       19.42       11.31     12.83 o
  -7  15   2       10.07        9.63      8.25 o
  -6  15   2        0.78       -2.14      7.40 o
  -5  15   2       10.37        7.95     11.47 o
  -4  15   2        2.15       13.50      8.33 o
  -3  15   2       19.07       29.08      8.65 o
  -2  15   2       98.26      116.46     17.04 o
  -1  15   2       62.44       66.30     10.88 o
   0  15   2        5.21        6.54      5.79 o
   1  15   2      458.69      517.89     25.70 o
   2  15   2      114.15      135.03     14.16 o
   3  15   2        2.40        9.09      5.90 o
   4  15   2        0.86       -0.01      5.53 o
   5  15   2       50.29       46.17      9.52 o
   6  15   2        0.42        5.88      8.15 o
  -7  16   2        0.40      -13.60     15.83 o
  -6  16   2        2.77        1.72      7.64 o
  -5  16   2        0.97       10.66     10.37 o
  -4  16   2        0.87       -7.25     10.59 o
  -3  16   2       16.30       20.06      6.58 o
  -2  16   2       52.34       65.45     17.83 o
  -1  16   2       74.05       90.79     18.12 o
   0  16   2        9.56       18.31     10.86 o
   1  16   2      283.07      322.06     22.03 o
   2  16   2        0.47       10.18      7.13 o
   3  16   2       36.54       34.65      7.59 o
   4  16   2        1.88       -3.63      6.96 o
   5  16   2       14.58        9.92      7.45 o
  -6  17   2        6.37       11.69      9.79 o
  -5  17   2        0.18        7.90     11.15 o
  -4  17   2       27.65       23.02      8.94 o
  -3  17   2        6.93       20.06      8.88 o
  -2  17   2       30.01       59.61     18.36 o
  -1  17   2       16.22       34.97     20.09 o
   0  17   2        1.16       12.91     11.37 o
   1  17   2      108.72      129.24     18.88 o
   2  17   2        2.24        8.68      6.42 o
   3  17   2       12.84       12.91      7.02 o
   4  17   2        9.45       18.51      9.86 o
   5  17   2       29.86       39.37      9.46 o
  -4  18   2       18.18       25.99     23.86 o
  -3  18   2        9.55        7.13     11.78 o
  -2  18   2       16.86       36.50     20.33 o
  -1  18   2      255.68      291.28     33.40 o
   0  18   2        0.20       12.38      9.90 o
   1  18   2        7.31       29.55     12.69 o
   2  18   2        3.54        8.92      9.55 o
   3  18   2        3.54       21.29     11.89 o
  -2  19   2        0.04       16.69     12.35 o
  -1  19   2       58.95      117.74     19.55 o
   0  19   2        0.44       34.32     16.88 o
   1  19   2        3.88       35.55     13.90 o
 -11   0   3       23.70       35.82     15.67 o
  -9   0   3        1.40       10.71     11.33 o
  -7   0   3      857.99      870.37     53.15 o
  -5   0   3      259.97      273.45     22.29 o
  -3   0   3        9.11       11.52      2.75 o
  -1   0   3      649.31      638.61     14.43 o
   1   0   3      311.61      274.92     10.11 o
   3   0   3     1016.72      974.53     31.26 o
   5   0   3     2342.98     2474.87     47.44 o
   7   0   3        4.82        3.10      5.33 o
   9   0   3       43.28       64.21     13.96 o
 -12   1   3        4.24        3.37      7.12 o
 -11   1   3        0.35       -0.24      6.48 o
 -10   1   3       20.05       23.33     10.01 o
  -9   1   3        6.20       12.61      8.97 o
  -8   1   3      113.64       96.26     13.23 o
  -7   1   3       79.11       65.61      5.46 o
  -6   1   3      524.29      498.80     14.25 o
  -5   1   3       95.93       96.68      4.43 o
  -4   1   3      176.10      181.01      8.35 o
  -3   1   3     2061.88     2019.25     16.61 o
  -2   1   3      718.46      738.18      9.65 o
  -1   1   3     2064.79     2085.99     17.64 o
   0   1   3        2.42        3.09      3.60 o
   1   1   3        7.70        9.01      1.73 o
   2   1   3      208.98      203.96      6.68 o
   3   1   3      316.60      314.63     12.62 o
   4   1   3      423.42      422.65     14.32 o
   5   1   3      140.80      139.07     10.18 o
   6   1   3        1.21        2.19      2.99 o
   7   1   3        0.09       -0.12      3.80 o
   8   1   3        6.04       11.70      4.96 o
   9   1   3        0.03        2.22      4.82 o
  10   1   3        1.61        3.90      9.49 o
 -12   2   3        0.69       -4.44      7.52 o
 -11   2   3       15.75       20.42     10.00 o
 -10   2   3        3.14        5.09      7.32 o
  -9   2   3       57.19       71.59     10.76 o
  -8   2   3      245.77      194.41     15.68 o
  -7   2   3      132.48      109.81      9.26 o
  -6   2   3       36.09       45.34      4.31 o
  -5   2   3      243.16      242.70      9.17 o
  -4   2   3       13.31       10.08      3.52 o
  -3   2   3       20.13       13.64      2.16 o
  -2   2   3      586.84      530.60      8.74 o
  -1   2   3      608.20      553.83      8.89 o
   0   2   3      827.93      850.92     11.23 o
   1   2   3      645.40      628.43     10.69 o
   2   2   3        0.82        3.77      1.67 o
   3   2   3     2352.00     2475.84     28.63 o
   4   2   3       25.79       22.62      4.27 o
   5   2   3      100.94       91.79      8.28 o
   6   2   3       51.68       51.64      6.67 o
   7   2   3        2.25        3.63      5.07 o
   8   2   3        0.40       -1.59      4.36 o
   9   2   3        5.32        4.48      6.71 o
  10   2   3        1.58       -2.92     12.60 o
 -12   3   3        0.11       -5.14     10.75 o
 -11   3   3       17.03       16.92      8.61 o
 -10   3   3        1.29       19.94      9.18 o
  -9   3   3       78.94       94.62     13.21 o
  -8   3   3       70.04       77.83     13.16 o
  -7   3   3       49.29       43.40      7.43 o
  -6   3   3      149.96      155.23     12.46 o
  -5   3   3       81.51       78.53      4.66 o
  -4   3   3      439.81      443.79     13.58 o
  -3   3   3      217.09      208.36      5.74 o
  -2   3   3      222.82      219.51      5.33 o
  -1   3   3      412.21      421.51      7.15 o
   0   3   3       80.34       69.92      3.34 o
   1   3   3       68.74       71.99      3.42 o
   2   3   3        2.29        5.22      2.67 o
   3   3   3     2016.62     2204.60     28.71 o
   4   3   3      195.46      195.75     10.80 o
   5   3   3       71.61       87.18      8.44 o
   6   3   3      127.61      150.02     11.25 o
   7   3   3      104.35      113.99     10.45 o
   8   3   3       16.55        7.12      5.54 o
   9   3   3        7.85       -4.86      8.27 o
  10   3   3        4.82       10.28     12.00 o
 -11   4   3        7.10        8.10      6.97 o
 -10   4   3       80.17       96.02     15.89 o
  -9   4   3       21.86       30.14      6.38 o
  -8   4   3        1.98        5.83      9.17 o
  -7   4   3        1.68        6.48     12.26 o
  -6   4   3      158.81      174.66     13.19 o
  -5   4   3      571.59      572.17     17.57 o
  -4   4   3        4.13        1.15      3.15 o
  -3   4   3      993.50     1004.05     13.59 o
  -2   4   3        5.85        8.63      2.43 o
  -1   4   3       62.42       61.12      3.29 o
   0   4   3      635.27      674.59      9.56 o
   1   4   3      465.51      430.01      9.80 o
   2   4   3      434.85      477.37     10.46 o
   3   4   3       24.90       33.24      3.69 o
   4   4   3      101.40      107.62      8.22 o
   5   4   3        3.84       11.58      6.67 o
   6   4   3      118.47      111.67      9.69 o
   7   4   3       24.95       18.15      5.97 o
   8   4   3       11.80        1.70      6.03 o
   9   4   3       14.39        8.53      6.54 o
  10   4   3        0.01        1.56      8.23 o
 -11   5   3        0.03       -7.68     13.42 o
 -10   5   3       83.10      110.87     16.95 o
  -9   5   3       45.80       55.36      9.57 o
  -8   5   3        5.13       11.03      8.31 o
  -7   5   3       35.49       58.49      9.71 o
  -6   5   3        0.82       -2.67      3.73 o
  -5   5   3        0.03        4.07      5.07 o
  -4   5   3      985.98      970.18     18.63 o
  -3   5   3       66.57       55.61      3.52 o
  -2   5   3      591.94      557.54     10.52 o
  -1   5   3      162.96      159.53      5.17 o
   0   5   3      251.86      249.89      6.15 o
   1   5   3     1068.78     1150.84     15.18 o
   2   5   3     1042.83     1037.76     15.58 o
   3   5   3      271.27      280.98      9.64 o
   4   5   3       70.98       69.26      5.47 o
   5   5   3        1.55       -5.16      6.07 o
   6   5   3       35.89       36.58     10.68 o
   7   5   3      106.20      101.29     14.84 o
   8   5   3       41.16       21.71     12.38 o
   9   5   3        9.98        5.07      7.11 o
  10   5   3       28.58       38.19     13.13 o
 -11   6   3        4.44       -0.94     10.06 o
 -10   6   3        7.65        8.60     11.16 o
  -9   6   3       44.02       47.39      9.36 o
  -8   6   3      141.60      174.56     15.40 o
  -7   6   3        6.62       14.35      6.64 o
  -6   6   3        2.32        1.41      5.95 o
  -5   6   3       87.53       85.80      9.02 o
  -4   6   3       96.05       90.83      4.31 o
  -3   6   3      650.31      672.91     12.31 o
  -2   6   3       64.75       62.12      3.82 o
  -1   6   3      558.03      566.63     11.28 o
   0   6   3       13.50       15.31      2.43 o
   1   6   3      835.47      860.45     13.03 o
   2   6   3      262.24      267.15      7.33 o
   3   6   3      196.29      191.04      7.40 o
   4   6   3       34.88       29.02      4.66 o
   5   6   3      442.25      444.22     14.75 o
   6   6   3      633.57      640.43     28.31 o
   7   6   3        4.71        2.65      5.59 o
   8   6   3        6.35        3.63      6.85 o
   9   6   3        1.69        2.83      8.09 o
  10   6   3        1.36       17.34     11.82 o
 -11   7   3        4.76        7.73     12.50 o
 -10   7   3       21.51       24.98     10.88 o
  -9   7   3       33.55       38.27     11.94 o
  -8   7   3        3.43        4.74      6.04 o
  -7   7   3      140.69      167.63     11.25 o
  -6   7   3       17.65       26.17      5.50 o
  -5   7   3       56.85       54.43      4.60 o
  -4   7   3      123.70      140.18      6.19 o
  -3   7   3       54.32       45.94      3.99 o
  -2   7   3       42.77       31.64      3.71 o
  -1   7   3       27.17       28.49      3.23 o
   0   7   3       97.82       97.84      5.30 o
   1   7   3       43.62       46.68      4.16 o
   2   7   3        5.20        2.21      3.92 o
   3   7   3      339.22      311.71     10.18 o
   4   7   3       40.20       42.44      5.25 o
   5   7   3        1.03       -0.36      2.80 o
   6   7   3        0.03       -0.03      4.70 o
   7   7   3       39.95       41.83      8.50 o
   8   7   3       42.10       36.80     12.05 o
   9   7   3        3.33       12.28     15.58 o
 -11   8   3        0.08       18.47     17.70 o
 -10   8   3        3.64        8.18     18.32 o
  -9   8   3        8.96       21.43     13.62 o
  -8   8   3        7.94       15.32      7.00 o
  -7   8   3      435.67      399.83     17.84 o
  -6   8   3       43.57       39.12      7.06 o
  -5   8   3       41.19       39.68      4.35 o
  -4   8   3        3.11        9.46      5.14 o
  -3   8   3       84.83       74.92      7.03 o
  -2   8   3      439.33      443.87     15.82 o
  -1   8   3      197.03      208.83      8.54 o
   0   8   3      148.90      154.55      6.67 o
   1   8   3        1.85        2.29      2.27 o
   2   8   3       30.10       21.54      4.54 o
   3   8   3      327.59      332.73     14.99 o
   4   8   3      286.98      222.92     17.25 o
   5   8   3      122.39      126.87      9.29 o
   6   8   3      194.38      185.27     16.10 o
   7   8   3      113.08      126.38     19.71 o
   8   8   3       21.81       30.48     12.55 o
   9   8   3       20.41       37.95     15.18 o
 -10   9   3        0.19        8.54      9.91 o
  -9   9   3        0.68        3.02      9.14 o
  -8   9   3        7.98        5.18      9.31 o
  -7   9   3       13.89       26.58      5.84 o
  -6   9   3        0.73        5.05      4.70 o
  -5   9   3       36.42       50.72      5.48 o
  -4   9   3      103.76      101.38      8.51 o
  -3   9   3      156.04      175.68     11.04 o
  -2   9   3       21.49       33.99      5.49 o
  -1   9   3      132.20      129.87      8.70 o
   0   9   3      233.33      232.77      8.62 o
   1   9   3        6.59        8.66      3.45 o
   2   9   3      200.50      199.87     11.74 o
   3   9   3      562.76      554.62     20.23 o
   4   9   3      474.81      449.97     24.10 o
   5   9   3      397.90      408.65     23.87 o
   6   9   3       22.53       29.32      7.66 o
   7   9   3        5.80       19.20     11.72 o
   8   9   3        0.19        9.28     10.82 o
   9   9   3        0.48       14.92     12.60 o
 -10  10   3        0.15       -5.73     12.63 o
  -9  10   3       88.82       88.84     18.34 o
  -8  10   3       21.94       15.91     24.46 o
  -7  10   3      132.82      128.85     14.47 o
  -6  10   3       20.51       28.11      6.39 o
  -5  10   3      141.38      148.87     12.39 o
  -4  10   3       88.00       82.59     10.06 o
  -3  10   3       18.26       33.80      6.44 o
  -2  10   3       11.45       13.46      4.73 o
  -1  10   3        7.39        7.33      6.10 o
   0  10   3      126.31      127.22      8.63 o
   1  10   3      135.35      140.41     13.50 o
   2  10   3       97.38       91.87      9.48 o
   3  10   3      138.00      151.93     11.46 o
   4  10   3      187.66      169.31     12.10 o
   5  10   3      151.22      168.20     16.11 o
   6  10   3       50.83       60.20     10.41 o
   7  10   3        7.20       14.77     11.26 o
   8  10   3       43.26       89.56     19.07 o
 -10  11   3       18.76       33.76     16.90 o
  -9  11   3       52.90       45.73     20.62 o
  -8  11   3       25.35       43.02     17.36 o
  -7  11   3        3.64        5.21      7.91 o
  -6  11   3      209.54      182.34     20.21 o
  -5  11   3        7.83       33.16      7.94 o
  -4  11   3       37.41       52.83      9.10 o
  -3  11   3       64.94       71.19      8.56 o
  -2  11   3        6.90       11.70      4.75 o
  -1  11   3        2.57       -0.60      3.82 o
   0  11   3       45.19       43.74      4.21 o
   1  11   3      247.52      249.99     10.28 o
   2  11   3      435.80      428.11     20.99 o
   3  11   3        3.26       13.32     10.58 o
   4  11   3      191.00      178.77     14.24 o
   5  11   3        2.68        6.11      9.13 o
   6  11   3       95.82      118.34     20.48 o
   7  11   3       82.29       99.72     20.23 o
   8  11   3       10.48       24.52     26.48 o
  -9  12   3       70.87       70.25     24.68 o
  -8  12   3        0.85      -15.08     14.40 o
  -7  12   3       88.08       93.40     15.40 o
  -6  12   3       72.14       60.52     17.22 o
  -5  12   3       90.72       81.67     12.48 o
  -4  12   3       46.38       46.56      9.09 o
  -3  12   3        7.14       14.36      5.34 o
  -2  12   3        3.53        6.88      5.72 o
  -1  12   3      114.71      114.89      9.16 o
   0  12   3       47.50       41.39      6.05 o
   1  12   3      163.56      163.32      8.61 o
   2  12   3     1051.59      999.02     32.97 o
   3  12   3      247.01      252.79     15.75 o
   4  12   3       48.04       43.48      8.62 o
   5  12   3       22.85       17.01      9.90 o
   6  12   3        7.54        1.50     14.00 o
   7  12   3       51.85       40.00     14.14 o
   8  12   3        0.43        3.04     29.21 o
  -9  13   3       37.37       38.89     19.30 o
  -8  13   3       17.59       14.38     12.02 o
  -7  13   3        4.63       15.73      7.61 o
  -6  13   3       44.44       33.85      9.38 o
  -5  13   3       20.84       21.12      8.09 o
  -4  13   3       33.62       27.15     15.37 o
  -3  13   3        2.44        5.41      7.41 o
  -2  13   3        0.78        5.61      5.99 o
  -1  13   3       10.42        7.89      4.62 o
   0  13   3      165.90      175.01     11.55 o
   1  13   3       10.01       18.39      7.11 o
   2  13   3      145.51      116.81     12.21 o
   3  13   3        0.05       -3.34     10.39 o
   4  13   3       49.45       40.25      9.50 o
   5  13   3        5.18       -1.53      8.31 o
   6  13   3        7.55       -2.78      7.89 o
   7  13   3       79.29       68.13     13.64 o
  -8  14   3        0.34        5.13     20.52 o
  -7  14   3       14.96       17.54      9.01 o
  -6  14   3        4.09       14.02      7.77 o
  -5  14   3       54.56       51.00     10.73 o
  -4  14   3      138.57      138.12     16.14 o
  -3  14   3      101.78      100.41     16.38 o
  -2  14   3        6.67       13.91      5.26 o
  -1  14   3        0.02       -1.50      3.79 o
   0  14   3      146.72      165.76     14.50 o
   1  14   3        6.20       15.45      9.87 o
   2  14   3      226.97      206.81     16.45 o
   3  14   3        6.05        5.39      5.97 o
   4  14   3       42.26       36.63      8.75 o
   5  14   3       39.68       22.16      9.84 o
   6  14   3        6.40       -4.98      8.33 o
  -7  15   3        1.93        3.10     13.27 o
  -6  15   3        5.98       16.68     11.14 o
  -5  15   3       13.76       11.86      7.58 o
  -4  15   3      150.39      126.43     16.34 o
  -3  15   3       39.50       30.36     10.25 o
  -2  15   3        0.07        1.23      7.52 o
  -1  15   3       23.09       29.29      8.39 o
   0  15   3      432.76      428.60     23.81 o
   1  15   3      201.30      237.63     18.49 o
   2  15   3        0.94       -3.66      6.28 o
   3  15   3        4.39        2.21      6.29 o
   4  15   3        3.44       -6.35      7.85 o
   5  15   3        0.13       -3.34      6.50 o
   6  15   3        1.35        6.69     10.11 o
  -7  16   3        0.15        4.19     13.02 o
  -6  16   3        3.65        7.93     10.25 o
  -5  16   3        5.12        7.95      8.39 o
  -4  16   3       30.78       41.11     10.76 o
  -3  16   3       20.18       16.29      9.77 o
  -2  16   3       75.66       82.20     18.12 o
  -1  16   3       41.20       47.89     13.87 o
   0  16   3      284.21      302.77     20.83 o
   1  16   3       21.09       13.12      6.08 o
   2  16   3        0.71        6.00      6.78 o
   3  16   3        0.92       -2.44      6.17 o
   4  16   3        0.61       -6.19      7.56 o
   5  16   3        0.07      -17.74     11.82 o
  -6  17   3        1.48        6.66      8.43 o
  -5  17   3        5.66       11.19      8.03 o
  -4  17   3        0.92       -1.62      6.47 o
  -3  17   3        4.18       25.46     13.36 o
  -2  17   3       11.10       22.90     13.71 o
  -1  17   3       63.48      100.92     18.36 o
   0  17   3       20.44       34.69     12.60 o
   1  17   3        1.86        4.08      8.72 o
   2  17   3        5.58       10.99      7.44 o
   3  17   3       25.16       37.61     10.06 o
   4  17   3        3.81        4.59      8.93 o
  -4  18   3       10.47       31.56     15.93 o
  -3  18   3        3.55       12.68     22.65 o
  -2  18   3      310.00      345.16     37.23 o
  -1  18   3       26.23       80.50     17.28 o
   0  18   3        1.90       25.45     12.42 o
   1  18   3        0.15       19.90     10.06 o
   2  18   3        2.34       -5.00      8.36 o
   3  18   3        3.75       10.75      8.34 o
  -2  19   3        9.53       59.57     16.25 o
  -1  19   3       83.03      131.56     27.17 o
   0  19   3       20.15       47.64     14.96 o
 -12   0   4        1.45        5.31     11.70 o
 -10   0   4       26.72       14.54     10.15 o
  -8   0   4       91.08       89.21     14.87 o
  -6   0   4      296.65      315.66     12.47 o
  -4   0   4      932.99      861.20     22.73 o
  -2   0   4      455.97      454.36     13.56 o
   0   0   4       15.05       16.60      3.64 o
   2   0   4        8.00       12.16      4.88 o
   4   0   4     1190.08     1164.96     66.60 o
   6   0   4       34.86       45.12     11.47 o
   8   0   4        9.96        5.87      6.78 o
  10   0   4        0.02        1.33     11.33 o
 -12   1   4        7.71        5.11      8.84 o
 -11   1   4       56.18       70.33     15.79 o
 -10   1   4        0.94       -8.08     34.42 o
  -9   1   4        4.80      -10.71     10.22 o
  -8   1   4        4.03       -1.26      3.97 o
  -7   1   4      155.55      154.68      8.00 o
  -6   1   4      137.39      135.23      5.46 o
  -5   1   4      166.87      180.57      6.46 o
  -4   1   4        0.63        3.12      2.95 o
  -3   1   4      686.47      740.77     11.13 o
  -2   1   4       15.22       14.16      2.33 o
  -1   1   4     2529.98     2334.96     21.72 o
   0   1   4      423.59      430.14      9.69 o
   1   1   4        2.04        1.63      2.32 o
   2   1   4       79.58       84.22      5.97 o
   3   1   4      296.51      314.48     14.12 o
   4   1   4       83.79       73.63      5.97 o
   5   1   4       22.68       22.04      4.76 o
   6   1   4       23.88       20.02      4.32 o
   7   1   4       21.18       19.71      6.30 o
   8   1   4       13.04       18.49      5.62 o
   9   1   4       15.82       23.28      6.68 o
  10   1   4        0.69       10.48     14.58 o
 -12   2   4        0.16        7.66      8.69 o
 -11   2   4        1.58       20.39     10.53 o
 -10   2   4        7.53        2.05     17.63 o
  -9   2   4      259.03      273.67     24.21 o
  -8   2   4        8.37       -2.95      7.32 o
  -7   2   4       48.54       34.39      5.28 o
  -6   2   4       82.61       80.57      5.24 o
  -5   2   4       27.94       38.25      3.89 o
  -4   2   4      525.63      520.12     11.16 o
  -3   2   4      153.67      157.06      5.66 o
  -2   2   4      100.34      112.53      4.70 o
  -1   2   4       35.86       41.30      2.84 o
   0   2   4      701.03      701.98     13.19 o
   1   2   4       35.29       41.07      4.06 o
   2   2   4     1060.01     1087.06     20.83 o
   3   2   4     1530.34     1582.96     25.06 o
   4   2   4      445.98      474.28     15.30 o
   5   2   4       59.73       60.32      7.08 o
   6   2   4       25.42       22.84      5.94 o
   7   2   4       20.52       18.80      4.12 o
   8   2   4        2.51        3.62      5.96 o
   9   2   4        0.20        1.56     11.46 o
  10   2   4        4.23       11.15     13.19 o
 -12   3   4       11.89        7.90      7.06 o
 -11   3   4        0.04        7.21      8.86 o
 -10   3   4       91.12       95.24     15.23 o
  -9   3   4        0.11      -23.46     16.74 o
  -8   3   4      235.42      162.50     23.90 o
  -7   3   4       11.68       15.52      5.54 o
  -6   3   4       93.41       97.04      7.94 o
  -5   3   4       31.77       27.45      4.57 o
  -4   3   4       76.89       73.33      3.91 o
  -3   3   4      434.51      388.37      8.23 o
  -2   3   4        0.90        2.81      2.30 o
  -1   3   4        0.01        1.17      1.86 o
   0   3   4        1.28        3.25      1.77 o
   1   3   4       74.53       67.61      4.59 o
   2   3   4      733.79      833.48     16.72 o
   3   3   4      546.04      575.32     16.20 o
   4   3   4      138.81      142.75      9.38 o
   5   3   4       47.08       47.29      6.57 o
   6   3   4      278.52      265.71     15.83 o
   7   3   4        6.92        7.46      4.24 o
   8   3   4       11.93       10.06      6.36 o
   9   3   4        9.99        7.81      7.81 o
 -12   4   4        0.57        1.20     11.00 o
 -11   4   4        1.84        9.86      9.08 o
 -10   4   4        0.23       -0.65     16.09 o
  -9   4   4      115.12      133.74     17.66 o
  -8   4   4       52.17       62.47     12.68 o
  -7   4   4        2.10       15.93      8.75 o
  -6   4   4        4.63        6.68      2.80 o
  -5   4   4      424.25      484.95     21.63 o
  -4   4   4       34.64       35.08      2.99 o
  -3   4   4      472.03      463.11     11.16 o
  -2   4   4      205.50      201.81      6.01 o
  -1   4   4       40.34       45.05      3.09 o
   0   4   4      795.11      832.87     15.36 o
   1   4   4     3944.72     4168.91     37.73 o
   2   4   4      798.67      846.73     17.75 o
   3   4   4       74.72       68.88      5.55 o
   4   4   4       23.59       19.31      3.54 o
   5   4   4       16.04       20.36      4.49 o
   6   4   4       23.70       21.12      6.58 o
   7   4   4       23.92       21.69      5.54 o
   8   4   4        4.93        2.48      5.10 o
   9   4   4        2.05       -1.23      7.37 o
 -11   5   4       20.11       12.07     11.99 o
 -10   5   4       49.93       46.01     17.11 o
  -9   5   4        2.85        3.99      7.26 o
  -8   5   4        6.45       14.96      6.40 o
  -7   5   4       26.67       36.06     16.10 o
  -6   5   4       52.89       51.03      6.07 o
  -5   5   4        7.09        4.36      8.04 o
  -4   5   4        1.86        8.66      2.51 o
  -3   5   4      653.30      646.31     13.96 o
  -2   5   4        1.95        7.41      2.31 o
  -1   5   4      222.70      245.83      8.29 o
   0   5   4      902.03      915.55     16.16 o
   1   5   4      639.40      698.38     15.13 o
   2   5   4        0.40        2.09      2.70 o
   3   5   4        6.69       11.02      4.28 o
   4   5   4       32.26       29.57      4.46 o
   5   5   4       15.86       10.79      7.17 o
   6   5   4      241.47      251.87     15.64 o
   7   5   4        1.31       -1.45      5.23 o
   8   5   4       18.23       10.49      8.53 o
   9   5   4        3.17        2.26      9.94 o
 -11   6   4       14.27       22.78     15.16 o
 -10   6   4       36.19       26.81      8.82 o
  -9   6   4       47.78       46.00     11.71 o
  -8   6   4       31.64       40.32      7.83 o
  -7   6   4       10.89       10.92      5.72 o
  -6   6   4        6.26        4.06      3.94 o
  -5   6   4        5.20       -0.19      6.16 o
  -4   6   4       49.88       63.45      4.59 o
  -3   6   4      326.74      340.43     10.82 o
  -2   6   4       10.49       10.66      3.03 o
  -1   6   4      220.44      233.99      8.97 o
   0   6   4     2198.88     2253.77     26.32 o
   1   6   4     1822.77     1936.41     24.03 o
   2   6   4      139.75      141.42      6.92 o
   3   6   4       17.65       14.71      4.99 o
   4   6   4       14.11       17.72      3.99 o
   5   6   4        0.03       -5.77      5.45 o
   6   6   4        1.65        2.40      4.18 o
   7   6   4       25.68       22.84      7.74 o
   8   6   4        1.19       -1.61     10.58 o
   9   6   4        6.41        1.75     11.51 o
 -11   7   4        1.52        5.82     11.69 o
 -10   7   4        0.94       -3.56      9.58 o
  -9   7   4        0.82        3.08      5.70 o
  -8   7   4       31.72       44.77      8.59 o
  -7   7   4        3.25        7.66      4.18 o
  -6   7   4       19.94       22.82      6.12 o
  -5   7   4      100.73      105.53      6.61 o
  -4   7   4       59.38       57.99      4.86 o
  -3   7   4      100.89      103.08      5.90 o
  -2   7   4      118.18      114.87      7.12 o
  -1   7   4      389.44      419.86     12.48 o
   0   7   4      119.84      133.74      6.72 o
   1   7   4      123.84      133.50      6.82 o
   2   7   4        0.68        1.30      2.80 o
   3   7   4       57.60       56.66      6.24 o
   4   7   4      548.75      523.98     17.89 o
   5   7   4       12.44        7.98      6.08 o
   6   7   4       72.91       69.17      8.19 o
   7   7   4       15.08       12.59      7.44 o
   8   7   4       62.26       73.38     27.42 o
   9   7   4        0.40       -2.27      9.35 o
 -11   8   4        1.55        2.67     10.98 o
 -10   8   4        8.20       22.60     16.89 o
  -9   8   4        0.45       -7.01     12.00 o
  -8   8   4      102.93       87.83     11.29 o
  -7   8   4        0.33        4.87      4.84 o
  -6   8   4        1.75       10.21      8.35 o
  -5   8   4       27.41       21.45      5.04 o
  -4   8   4        8.53        4.87      2.77 o
  -3   8   4       80.42       94.24      6.59 o
  -2   8   4      308.55      327.27     11.87 o
  -1   8   4     1523.89     1599.30     24.69 o
   0   8   4      151.49      158.92      7.37 o
   1   8   4      124.25      115.34      7.02 o
   2   8   4        0.22       -0.56      3.63 o
   3   8   4       26.86       16.68      8.70 o
   4   8   4        6.79        8.98      7.99 o
   5   8   4        7.54        5.85      5.30 o
   6   8   4        7.18        3.49      5.53 o
   7   8   4        0.67        5.15      7.82 o
   8   8   4       26.13       22.35     10.90 o
   9   8   4        0.01       15.96     10.49 o
 -10   9   4        1.00       18.84     14.78 o
  -9   9   4        3.75       -2.57      9.93 o
  -8   9   4      124.47      101.64     15.89 o
  -7   9   4        3.45        6.37      4.35 o
  -6   9   4        8.14       26.88      6.79 o
  -5   9   4        9.28        1.90      3.83 o
  -4   9   4        4.28        1.44      3.44 o
  -3   9   4        2.69       -1.51      5.18 o
  -2   9   4      605.36      569.25     18.42 o
  -1   9   4      713.81      729.81     17.30 o
   0   9   4      105.63       98.57      5.88 o
   1   9   4       12.70        5.65      5.52 o
   2   9   4      193.05      187.66     13.20 o
   3   9   4      334.79      309.44     20.31 o
   4   9   4      294.73      292.40     17.64 o
   5   9   4        9.59        7.64      7.42 o
   6   9   4       25.66       26.98      7.29 o
   7   9   4       43.36       32.98      9.35 o
   8   9   4        4.98       18.25     10.76 o
 -10  10   4       17.94       18.25     14.40 o
  -9  10   4        7.65       -3.14     12.75 o
  -8  10   4       30.01       23.05     10.45 o
  -7  10   4        2.11       18.70      6.74 o
  -6  10   4        4.01       12.37      5.94 o
  -5  10   4       39.24       44.88     10.24 o
  -4  10   4       16.81       18.76      5.68 o
  -3  10   4      541.83      560.03     20.43 o
  -2  10   4      277.76      279.63     13.45 o
  -1  10   4      217.62      216.88     10.00 o
   0  10   4       14.15       17.68      6.65 o
   1  10   4       11.39       15.56      4.24 o
   2  10   4       33.89       30.12      6.84 o
   3  10   4        0.85       -2.42      6.15 o
   4  10   4       36.49       31.53      6.56 o
   5  10   4       57.10       71.23     10.29 o
   6  10   4        3.51        4.75      6.42 o
   7  10   4       15.34       15.81      8.97 o
   8  10   4       27.17       39.59     11.47 o
 -10  11   4        3.62        4.82     11.01 o
  -9  11   4       10.03       13.69     13.44 o
  -8  11   4        2.19        9.54      8.61 o
  -7  11   4        7.79       18.76      7.46 o
  -6  11   4      148.62      141.21     15.15 o
  -5  11   4        4.23       -0.14      9.11 o
  -4  11   4       18.01       22.45      6.01 o
  -3  11   4      258.42      263.95     15.10 o
  -2  11   4       33.83       44.71      8.37 o
  -1  11   4      192.92      204.48     10.11 o
   0  11   4        0.92        3.12      6.44 o
   1  11   4       92.15       85.51      9.15 o
   2  11   4      265.83      288.84     27.34 o
   3  11   4       25.84        9.57      6.62 o
   4  11   4        6.09        4.16      5.48 o
   5  11   4       98.70      115.67     13.30 o
   6  11   4        0.98        2.66      9.50 o
   7  11   4       15.73       10.36      9.06 o
   8  11   4        6.91       19.48      9.10 o
  -9  12   4       11.08        9.60     12.14 o
  -8  12   4        2.74       -0.07      8.49 o
  -7  12   4        4.09       10.10      6.43 o
  -6  12   4      244.36      224.70     19.04 o
  -5  12   4        0.00        0.15      5.09 o
  -4  12   4       98.20       91.15      9.73 o
  -3  12   4      198.25      224.02     14.62 o
  -2  12   4        0.00        8.49      5.85 o
  -1  12   4      107.54       97.22      8.65 o
   0  12   4      141.87      137.59      9.65 o
   1  12   4      115.18      117.70     12.38 o
   2  12   4        0.06        4.38     11.29 o
   3  12   4      169.54      153.03     13.85 o
   4  12   4        7.44       14.00      8.48 o
   5  12   4       17.05       10.98      5.85 o
   6  12   4       23.52       47.31     12.52 o
   7  12   4        1.12        4.93      8.28 o
  -9  13   4        0.36       -7.68     14.32 o
  -8  13   4        4.92        9.93      7.73 o
  -7  13   4       12.58        4.53     11.73 o
  -6  13   4       52.76       47.55     10.48 o
  -5  13   4       58.64       67.28     11.63 o
  -4  13   4       50.38       47.14      7.80 o
  -3  13   4        2.09        2.23      4.38 o
  -2  13   4       14.63       19.83      5.64 o
  -1  13   4        1.65        3.57      5.21 o
   0  13   4      117.52      113.12      8.95 o
   1  13   4       63.28       43.02      7.14 o
   2  13   4        9.93       -2.74      6.96 o
   3  13   4       16.87       23.66     10.38 o
   4  13   4       12.83       17.07      8.39 o
   5  13   4        1.04       -6.91      8.12 o
   6  13   4        2.39       10.96     12.43 o
   7  13   4       12.44       30.95     14.62 o
  -8  14   4        3.14       -1.70      8.28 o
  -7  14   4        0.84       -3.26      8.31 o
  -6  14   4        0.00        1.97      7.54 o
  -5  14   4        0.31        5.15      6.95 o
  -4  14   4       77.63       56.54     12.99 o
  -3  14   4        8.33       14.05      5.59 o
  -2  14   4       59.23       57.26      8.10 o
  -1  14   4       54.36       49.21      7.12 o
   0  14   4       74.40       67.21      9.01 o
   1  14   4      176.57      154.28     13.89 o
   2  14   4       10.59      -17.46     11.64 o
   3  14   4        5.42        4.51      7.12 o
   4  14   4       21.71       12.19      6.88 o
   5  14   4        0.77       -8.88      9.66 o
   6  14   4        4.76      -11.79     13.01 o
  -7  15   4        1.34        0.09     10.63 o
  -6  15   4        1.58        3.27      7.62 o
  -5  15   4      133.48      121.72     16.27 o
  -4  15   4       30.65       23.07      9.69 o
  -3  15   4        3.18        7.68      5.40 o
  -2  15   4       36.64       54.53      8.21 o
  -1  15   4       30.84       42.34      8.84 o
   0  15   4       31.69       26.52      6.75 o
   1  15   4        9.41       -1.97      7.06 o
   2  15   4        1.45       -5.99      9.33 o
   3  15   4        2.86        9.60      8.40 o
   4  15   4        0.00       -8.42      7.39 o
   5  15   4       10.38        5.15     15.59 o
  -7  16   4        0.03        2.70     12.29 o
  -6  16   4        2.65        3.45      7.79 o
  -5  16   4       12.61       10.36      8.14 o
  -4  16   4       34.45       20.96      8.78 o
  -3  16   4       13.11       29.63      8.96 o
  -2  16   4        1.27        9.56     11.02 o
  -1  16   4       19.95       27.57      8.69 o
   0  16   4       37.00       49.22      9.80 o
   1  16   4        3.24        0.34      6.63 o
   2  16   4       46.36       42.00      8.44 o
   3  16   4        6.29        6.64      7.47 o
   4  16   4       29.19       12.73      8.31 o
  -5  17   4        4.60        2.42      6.27 o
  -4  17   4        0.98       11.68     11.41 o
  -3  17   4        8.91       41.77     17.30 o
  -2  17   4      101.36      155.34     20.73 o
  -1  17   4       41.75       59.40     14.56 o
   0  17   4        0.12        2.46      7.71 o
   1  17   4        0.36       -2.27      7.68 o
   2  17   4        7.78        8.48      8.40 o
   3  17   4        3.72        6.47      8.23 o
  -4  18   4        3.12       30.10     13.56 o
  -3  18   4      116.98      155.99     28.59 o
  -2  18   4       18.23       55.72     16.33 o
  -1  18   4        0.36       28.00     12.48 o
   0  18   4       10.28       24.64     11.43 o
   1  18   4        3.02        2.23      8.92 o
   2  18   4        9.41       15.11     10.50 o
 -11   0   5       45.78       25.69     13.98 o
  -9   0   5      301.84      323.37     38.20 o
  -7   0   5        1.90       -2.72      7.53 o
  -5   0   5       40.87       31.31      5.65 o
  -3   0   5     1330.46     1325.17     29.31 o
  -1   0   5        0.58        4.57      3.00 o
   1   0   5      103.66       96.98     10.55 o
   3   0   5      271.69      306.46     21.35 o
   5   0   5      696.79      704.56     36.62 o
   7   0   5       34.91       24.89      7.69 o
   9   0   5       22.63        8.30      8.11 o
 -12   1   5        8.54       12.53      9.42 o
 -11   1   5        0.62        3.39     16.52 o
 -10   1   5        9.00       -4.35      9.60 o
  -9   1   5       18.21       25.29      7.48 o
  -8   1   5       22.06       28.85      5.70 o
  -7   1   5        9.69       14.83      3.84 o
  -6   1   5      241.28      262.91      8.46 o
  -5   1   5       13.82       13.53      6.67 o
  -4   1   5     1411.56     1582.00     22.23 o
  -3   1   5      283.22      304.98      8.97 o
  -2   1   5      663.04      706.16     15.39 o
  -1   1   5     1531.96     1616.17     23.41 o
   0   1   5      259.08      272.23     10.96 o
   1   1   5      353.66      332.94     14.09 o
   2   1   5      401.14      414.93     16.58 o
   3   1   5      333.04      322.00     15.48 o
   4   1   5       85.58       83.97      8.55 o
   5   1   5      110.67       93.90      8.43 o
   6   1   5        5.43       -3.99      4.20 o
   7   1   5        3.99       -1.34      4.52 o
   8   1   5       26.82       13.85      5.10 o
   9   1   5        0.31       -3.02      6.02 o
 -12   2   5        2.86       11.63      8.65 o
 -11   2   5       45.82       50.74     17.14 o
 -10   2   5        3.66      -25.40     16.94 o
  -9   2   5      217.59      227.66     17.67 o
  -8   2   5        0.42       12.22      7.34 o
  -7   2   5       63.25       75.70      5.42 o
  -6   2   5      329.56      297.61     12.58 o
  -5   2   5       38.21       40.60      5.00 o
  -4   2   5       59.73       64.13      5.20 o
  -3   2   5      313.20      304.44      9.67 o
  -2   2   5      578.21      615.64     13.17 o
  -1   2   5     3471.99     3601.63     34.82 o
   0   2   5       43.31       49.64      4.44 o
   1   2   5       36.60       47.41      4.96 o
   2   2   5        3.29        8.84      3.64 o
   3   2   5       64.37       69.93      7.40 o
   4   2   5      146.34      140.26      9.88 o
   5   2   5      168.69      151.51     11.97 o
   6   2   5        8.41        6.18      4.05 o
   7   2   5       15.31        9.49      4.02 o
   8   2   5       42.91       30.79      6.75 o
   9   2   5        4.10        6.50      6.87 o
 -12   3   5       22.86       29.51     13.17 o
 -11   3   5        0.29        9.18     10.09 o
 -10   3   5        1.12      -10.31     10.65 o
  -9   3   5        5.68       10.37      7.46 o
  -8   3   5        0.00       15.96     13.45 o
  -7   3   5      112.57      119.79     12.52 o
  -6   3   5       21.28       26.76      6.71 o
  -5   3   5       39.72       50.95      3.47 o
  -4   3   5      387.46      429.87     11.36 o
  -3   3   5      614.26      664.94     15.63 o
  -2   3   5      582.02      571.02     12.82 o
  -1   3   5      884.74      916.60     19.53 o
   0   3   5      353.68      357.01     12.26 o
   1   3   5      616.31      672.57     17.38 o
   2   3   5       58.85       55.76      4.88 o
   3   3   5      174.16      166.11     10.27 o
   4   3   5       38.89       32.62      5.42 o
   5   3   5        0.43       -0.66      4.30 o
   6   3   5       45.19       39.32      7.41 o
   7   3   5       91.45       87.13      9.49 o
   8   3   5      104.34      107.16     14.25 o
   9   3   5        3.18       -2.64      7.30 o
 -12   4   5        0.40       22.44     16.63 o
 -11   4   5       48.00       56.73     18.41 o
 -10   4   5       19.93        8.45      9.79 o
  -9   4   5       16.93        8.26     20.73 o
  -8   4   5       19.07       31.38     14.11 o
  -7   4   5      370.99      350.97     14.85 o
  -6   4   5       67.35       82.66      6.34 o
  -5   4   5       40.78       37.87      5.78 o
  -4   4   5       72.80       71.07      4.28 o
  -3   4   5      655.81      652.87     13.45 o
  -2   4   5      540.30      570.15     13.02 o
  -1   4   5      348.17      352.65     11.21 o
   0   4   5        0.71        0.39      2.53 o
   1   4   5     1213.98     1393.43     22.91 o
   2   4   5       41.32       41.84      4.96 o
   3   4   5      318.63      314.02     15.31 o
   4   4   5       29.12       24.60      6.32 o
   5   4   5      236.38      232.57     14.95 o
   6   4   5        0.17        2.36      3.72 o
   7   4   5        8.84        8.34      6.76 o
   8   4   5       54.41       54.20      7.70 o
   9   4   5        1.00      -18.78     12.52 o
 -11   5   5       34.14       22.44     21.15 o
 -10   5   5       48.21       59.38     13.35 o
  -9   5   5       34.62       17.43     12.91 o
  -8   5   5       20.26       17.88     14.32 o
  -7   5   5      112.99      115.12      7.19 o
  -6   5   5       11.04       20.47      7.80 o
  -5   5   5        7.81       10.58      4.14 o
  -4   5   5       13.64       11.03      2.67 o
  -3   5   5        2.02        1.99      2.51 o
  -2   5   5        2.42        3.35      2.54 o
  -1   5   5      764.98      836.82     18.95 o
   0   5   5      810.06      855.43     18.88 o
   1   5   5      663.83      739.85     17.79 o
   2   5   5      138.97      145.62      8.43 o
   3   5   5       63.02       55.62      5.53 o
   4   5   5        1.61        1.46      4.41 o
   5   5   5       30.39       27.83      5.51 o
   6   5   5      229.99      227.43     14.25 o
   7   5   5       10.07       11.23      5.18 o
   8   5   5       38.43       22.49      7.54 o
   9   5   5        2.99      -24.82     16.54 o
 -11   6   5        2.79       23.23     16.95 o
 -10   6   5        5.60        4.50      6.97 o
  -9   6   5        9.09        6.92     10.26 o
  -8   6   5       47.12       57.98     13.00 o
  -7   6   5      115.33      121.50      8.56 o
  -6   6   5       15.75       16.36      6.58 o
  -5   6   5      591.70      578.59     13.05 o
  -4   6   5        2.33        1.62      2.42 o
  -3   6   5       40.26       30.44      3.12 o
  -2   6   5       43.43       43.23      5.45 o
  -1   6   5      529.55      568.57     14.99 o
   0   6   5      134.05      134.73      7.60 o
   1   6   5     1114.15     1154.25     21.68 o
   2   6   5       24.64       19.53      3.97 o
   3   6   5        1.20        2.90      4.21 o
   4   6   5       31.59       41.95      4.92 o
   5   6   5       43.04       36.18      7.19 o
   6   6   5      220.44      226.73     14.17 o
   7   6   5        0.99       -4.02     11.17 o
   8   6   5        6.12      -11.62     12.94 o
   9   6   5        1.13        5.29      9.18 o
 -11   7   5       23.32       28.91     19.50 o
 -10   7   5       16.61       31.35     16.66 o
  -9   7   5        0.22       -0.19      7.62 o
  -8   7   5       25.16       44.26      9.53 o
  -7   7   5       39.91       55.44      9.76 o
  -6   7   5       22.62       16.67     10.32 o
  -5   7   5        5.18        7.97      3.24 o
  -4   7   5       56.90       58.91      5.31 o
  -3   7   5       26.94       33.03      4.30 o
  -2   7   5      181.86      188.70     10.14 o
  -1   7   5        7.01       -0.20      4.71 o
   0   7   5       24.14       29.81      6.55 o
   1   7   5        7.90       16.35      5.57 o
   2   7   5       68.36       75.79      5.82 o
   3   7   5      400.65      377.97     16.71 o
   4   7   5       44.01       40.58      8.15 o
   5   7   5       25.17       15.15      4.13 o
   6   7   5       83.63       83.46     10.84 o
   7   7   5        0.24       -1.24      6.50 o
   8   7   5        2.04       -1.25     11.33 o
 -11   8   5        4.94       17.10     15.72 o
 -10   8   5        2.42       14.10     14.82 o
  -9   8   5       17.72       32.40     11.56 o
  -8   8   5       31.77       33.49      7.97 o
  -7   8   5       37.97       36.12      8.16 o
  -6   8   5        0.44       -6.89     10.90 o
  -5   8   5      159.13      156.32      8.09 o
  -4   8   5       42.69       49.73      5.42 o
  -3   8   5      470.80      470.77     16.72 o
  -2   8   5      770.23      757.53     21.01 o
  -1   8   5       61.43       60.93      4.94 o
   0   8   5       64.08       63.53      4.92 o
   1   8   5        3.17        5.87      5.66 o
   2   8   5      224.20      237.26      9.21 o
   3   8   5      143.58      128.21      7.69 o
   4   8   5       70.10       78.62     10.89 o
   5   8   5       14.83        8.48      7.71 o
   6   8   5       73.44       56.43      9.44 o
   7   8   5        0.12        0.90     12.02 o
   8   8   5        5.58       -2.21     13.07 o
 -10   9   5        2.34        4.78     12.80 o
  -9   9   5       26.94       14.15     13.97 o
  -8   9   5       71.48       84.65     11.36 o
  -7   9   5       30.17       34.24      6.02 o
  -6   9   5       56.66       25.88      6.79 o
  -5   9   5       53.42       67.30      8.56 o
  -4   9   5        6.27        2.17      6.83 o
  -3   9   5       10.44        8.62      4.77 o
  -2   9   5       52.17       58.28      7.20 o
  -1   9   5       53.12       45.65      5.18 o
   0   9   5       75.32       66.70      5.35 o
   1   9   5       59.60       63.31      8.95 o
   2   9   5        1.58       -0.68      2.18 o
   3   9   5      205.49      200.07     16.98 o
   4   9   5      127.24      119.75     13.79 o
   5   9   5        3.16        2.34      5.65 o
   6   9   5        4.40        0.92      5.41 o
   7   9   5        2.15       -3.32      9.03 o
   8   9   5        0.71       -1.47      9.04 o
 -10  10   5        3.34        0.11     10.48 o
  -9  10   5       10.38       -1.51     11.95 o
  -8  10   5       52.99       54.09     13.51 o
  -7  10   5       11.14       22.65      6.47 o
  -6  10   5       21.54       21.67      7.96 o
  -5  10   5       72.29       77.82     12.66 o
  -4  10   5       18.60       12.30      5.38 o
  -3  10   5        4.51       10.91      5.62 o
  -2  10   5       61.42       69.61      7.67 o
  -1  10   5        9.74       12.10      3.54 o
   0  10   5      127.81      139.25      7.26 o
   1  10   5        9.03        9.83      5.47 o
   2  10   5       31.85       31.31      8.06 o
   3  10   5        0.54       -1.64      6.04 o
   4  10   5       77.61       63.31     10.29 o
   5  10   5       78.23       74.43     11.81 o
   6  10   5       13.55        6.53      6.98 o
   7  10   5        6.14       -3.15     10.03 o
 -10  11   5        0.19        4.89     12.36 o
  -9  11   5        3.27       -5.24     11.70 o
  -8  11   5        0.21       -9.08      6.87 o
  -7  11   5       35.18       41.27      9.01 o
  -6  11   5       19.66       13.78      5.73 o
  -5  11   5       31.55       40.60      7.20 o
  -4  11   5      176.31      163.97     11.52 o
  -3  11   5       85.02       89.80      8.10 o
  -2  11   5       83.31       67.55      7.67 o
  -1  11   5      167.08      173.20     11.04 o
   0  11   5        0.43      -10.05      8.83 o
   1  11   5       55.27       53.99      6.19 o
   2  11   5        4.50       13.18      7.60 o
   3  11   5        5.67        8.05      5.40 o
   4  11   5        5.53       -2.68      6.92 o
   5  11   5       72.69       75.51     12.50 o
   6  11   5        0.97        7.59      8.23 o
   7  11   5       17.27       31.46     12.87 o
  -9  12   5        0.02       -9.11     13.19 o
  -8  12   5        5.09        6.69      6.97 o
  -7  12   5       18.26       14.77      8.38 o
  -6  12   5       48.37       46.45      8.19 o
  -5  12   5        5.69       20.42      6.41 o
  -4  12   5       61.01       57.75      7.86 o
  -3  12   5       83.14       88.07      9.00 o
  -2  12   5       23.88       28.52      6.71 o
  -1  12   5       66.86       63.86      7.82 o
   0  12   5        1.02       -4.50      5.28 o
   1  12   5        7.56        1.35      7.97 o
   2  12   5       24.71       24.18     10.60 o
   3  12   5       10.13       17.71      7.59 o
   4  12   5       78.50       70.97     12.85 o
   5  12   5       35.25       45.10     11.33 o
   6  12   5        1.50        6.34      9.66 o
  -9  13   5        1.98       -1.37     12.38 o
  -8  13   5        2.11        4.85      7.55 o
  -7  13   5        1.92        2.21      7.01 o
  -6  13   5        8.11        8.80      6.78 o
  -5  13   5       12.11       21.98      7.02 o
  -4  13   5       64.03       66.98      8.93 o
  -3  13   5        4.37        4.26      4.63 o
  -2  13   5       24.76       23.15      6.08 o
  -1  13   5        2.43        0.65      4.51 o
   0  13   5        2.40       -2.03      7.48 o
   1  13   5       17.20        1.17      8.19 o
   2  13   5        6.56       23.86     10.40 o
   3  13   5        6.66       12.56      8.88 o
   4  13   5       34.20       49.33     10.68 o
   5  13   5        8.03       18.18      9.12 o
   6  13   5        1.75       10.10     24.31 o
  -8  14   5        1.09        2.36      7.96 o
  -7  14   5        0.08       -5.23      8.02 o
  -6  14   5        8.81       11.01      7.46 o
  -5  14   5      111.26      134.55     17.23 o
  -4  14   5       12.47       16.15      5.62 o
  -3  14   5        0.88        7.87      5.12 o
  -2  14   5       19.15       23.10      5.85 o
  -1  14   5        3.08       -0.20      5.81 o
   0  14   5        8.10       -2.38      6.42 o
   1  14   5       23.48       13.67      7.42 o
   2  14   5        0.02       30.30     11.77 o
   3  14   5        3.24       18.01      9.76 o
   4  14   5       22.80       31.96      9.63 o
   5  14   5       29.23       59.52     33.20 o
  -7  15   5        0.00        6.51      8.75 o
  -6  15   5       45.95       49.43     11.39 o
  -5  15   5        9.16       15.00     12.40 o
  -4  15   5       13.85       25.15      8.56 o
  -3  15   5        3.54        7.50      5.92 o
  -2  15   5        1.38        9.41      6.68 o
  -1  15   5       30.80       22.45      7.36 o
   0  15   5       13.82        3.68      6.82 o
   1  15   5       36.16       14.27      8.25 o
   2  15   5       52.30       49.95     11.72 o
   3  15   5        5.55        4.03     10.28 o
   4  15   5        6.47        5.02      9.03 o
   5  15   5        1.10       -3.14     15.02 o
  -6  16   5        3.90       19.42     11.51 o
  -5  16   5        9.05       21.51      8.09 o
  -4  16   5        0.33        6.83      7.05 o
  -3  16   5        0.24       18.18     11.31 o
  -2  16   5        0.94        0.72      7.12 o
  -1  16   5        0.75        9.50      8.06 o
   0  16   5        4.28        4.07      7.01 o
   1  16   5       17.03       -5.60      7.79 o
   2  16   5        3.29        3.42      8.63 o
   3  16   5       10.41       10.26     12.66 o
   4  16   5        0.17       -1.47     16.48 o
  -5  17   5        3.21       26.23     12.38 o
  -4  17   5        0.26       21.93     18.69 o
  -3  17   5        7.23       20.10     11.12 o
  -2  17   5        1.86        7.96      9.40 o
  -1  17   5        4.08        2.87      8.18 o
   0  17   5       12.61       10.28      6.72 o
   1  17   5        2.20      -10.99      8.01 o
   2  17   5        3.07       11.79      9.09 o
  -3  18   5       24.19       49.88     14.74 o
  -2  18   5       28.97       38.34     14.12 o
  -1  18   5        0.36        3.94      8.22 o
   0  18   5        0.85       -0.22      8.77 o
   1  18   5        1.69       -4.66     11.52 o
 -12   0   6        7.23      -12.81     13.66 o
 -10   0   6       10.87       -1.55     12.64 o
  -8   0   6       21.86       32.20      9.62 o
  -6   0   6       49.78       51.22      7.47 o
  -4   0   6     2370.18     2598.84     58.02 o
  -2   0   6      563.40      603.00     27.19 o
   0   0   6      233.59      228.82     17.82 o
   2   0   6        2.88        0.57      5.59 o
   4   0   6       11.72        8.60      6.38 o
   6   0   6       23.50       15.63      5.20 o
   8   0   6        1.11       -0.44      6.33 o
 -12   1   6        0.12        7.38     13.43 o
 -11   1   6       33.38       16.86      9.47 o
 -10   1   6        0.00        4.89      8.25 o
  -9   1   6       13.86       11.91      8.60 o
  -8   1   6        0.31        0.96      7.48 o
  -7   1   6        3.12        5.33      4.17 o
  -6   1   6        7.81        8.73      5.09 o
  -5   1   6      265.15      259.84      9.56 o
  -4   1   6       34.90       37.16      3.87 o
  -3   1   6     2443.52     2618.81     39.92 o
  -2   1   6      559.65      658.11     20.13 o
  -1   1   6        3.49        5.52      4.06 o
   0   1   6      372.88      355.75     15.48 o
   1   1   6      127.02      130.62      9.84 o
   2   1   6       12.54        8.95      5.95 o
   3   1   6      315.40      338.95     17.17 o
   4   1   6       75.44       73.08      8.81 o
   5   1   6       82.88       93.40      9.09 o
   6   1   6        3.17       -3.10      4.77 o
   7   1   6        0.08       -7.24      4.83 o
   8   1   6       11.61        9.80      4.98 o
   9   1   6        9.49        5.88      5.66 o
 -12   2   6       14.96        4.04     20.45 o
 -11   2   6        6.57      -24.88     16.59 o
 -10   2   6        0.02       -3.81     10.06 o
  -9   2   6       18.26       16.28      7.10 o
  -8   2   6        1.36        9.41      7.21 o
  -7   2   6      123.33      111.62      8.40 o
  -6   2   6       64.41       67.33      8.58 o
  -5   2   6        4.13        7.97      5.17 o
  -4   2   6      615.79      683.49     15.70 o
  -3   2   6      109.97      118.03      6.92 o
  -2   2   6      554.86      599.27     19.54 o
  -1   2   6     2212.27     2353.87     38.88 o
   0   2   6       10.51       14.18      3.87 o
   1   2   6      160.66      148.91     10.57 o
   2   2   6       34.09       30.41      7.29 o
   3   2   6      164.66      156.61     11.70 o
   4   2   6       85.31       88.33      8.48 o
   5   2   6       35.29       30.20      5.56 o
   6   2   6        0.00       -7.70      5.13 o
   7   2   6       58.95       55.08      7.57 o
   8   2   6        7.70        2.01      4.55 o
 -12   3   6        1.88        3.97     24.58 o
 -11   3   6        7.08       -1.98      9.44 o
 -10   3   6        1.90       -8.78      9.34 o
  -9   3   6       37.47       42.24      8.83 o
  -8   3   6       16.44        7.66      6.65 o
  -7   3   6        0.13        7.83      7.89 o
  -6   3   6      130.62      138.40      7.14 o
  -5   3   6       96.55       87.10      6.29 o
  -4   3   6      318.57      295.30     10.79 o
  -3   3   6        4.40       10.64      4.18 o
  -2   3   6     1188.54     1306.02     29.03 o
  -1   3   6     1965.46     2101.72     37.05 o
   0   3   6      370.48      386.09     16.25 o
   1   3   6      173.25      191.00     11.89 o
   2   3   6       34.34       33.64      5.03 o
   3   3   6      133.29      121.62      9.11 o
   4   3   6       31.86       35.11      5.85 o
   5   3   6       19.94       17.37      6.40 o
   6   3   6        4.06        3.76      4.32 o
   7   3   6        5.20        3.09      4.57 o
   8   3   6       11.32       12.39      4.89 o
 -12   4   6        0.61       -1.06     10.84 o
 -11   4   6        2.54      -10.29      9.90 o
 -10   4   6       21.06       15.60     18.46 o
  -9   4   6       65.42       76.97     11.51 o
  -8   4   6        5.87        9.44      6.65 o
  -7   4   6      171.68      163.07     15.34 o
  -6   4   6       36.18       30.93      5.54 o
  -5   4   6      258.63      274.68      9.39 o
  -4   4   6       53.73       50.76      4.37 o
  -3   4   6      119.81      111.94      8.85 o
  -2   4   6      231.48      252.16     11.43 o
  -1   4   6      550.30      587.55     17.71 o
   0   4   6      292.31      322.30     13.45 o
   1   4   6      224.93      260.92     12.50 o
   2   4   6       18.16       21.69      4.30 o
   3   4   6       77.90       81.41      8.33 o
   4   4   6       57.37       50.92      7.05 o
   5   4   6       56.36       63.16      8.68 o
   6   4   6       75.66       70.25      9.73 o
   7   4   6       44.98       56.97      9.02 o
   8   4   6        1.04        4.54     11.03 o
 -11   5   6        0.53        3.09     11.41 o
 -10   5   6        0.42       14.02     11.03 o
  -9   5   6       24.63       25.66     13.04 o
  -8   5   6        5.48        9.37      7.33 o
  -7   5   6       80.60      101.26     10.21 o
  -6   5   6       28.63       32.09      4.36 o
  -5   5   6       86.17       87.95      5.98 o
  -4   5   6        0.02       -0.51      3.75 o
  -3   5   6       22.94       18.82      3.90 o
  -2   5   6      471.87      457.41     15.52 o
  -1   5   6      138.75      148.62      9.16 o
   0   5   6      716.33      740.47     17.98 o
   1   5   6      402.19      401.04     14.54 o
   2   5   6      141.83      176.17     12.41 o
   3   5   6       25.66       27.32      5.91 o
   4   5   6       13.90       11.08      4.84 o
   5   5   6       54.80       50.16      7.79 o
   6   5   6        0.23        8.84      5.99 o
   7   5   6        5.76       11.68      8.07 o
   8   5   6       23.00        8.87     10.88 o
 -11   6   6       13.89       31.13     17.14 o
 -10   6   6       27.25       12.53     14.90 o
  -9   6   6       29.77       33.21     14.48 o
  -8   6   6        3.39       -1.12      4.71 o
  -7   6   6      159.37      166.52      9.95 o
  -6   6   6       26.21       22.02      4.77 o
  -5   6   6      286.09      278.39     10.37 o
  -4   6   6        2.96        3.65      4.07 o
  -3   6   6       32.68       26.98      4.27 o
  -2   6   6        3.02        2.52      6.97 o
  -1   6   6       17.35       11.47      4.46 o
   0   6   6      653.14      614.86     17.74 o
   1   6   6      459.42      470.21     15.62 o
   2   6   6       12.81        8.63      4.05 o
   3   6   6        2.82       11.01      5.14 o
   4   6   6       43.26       42.70      7.13 o
   5   6   6       12.96       11.49      4.36 o
   6   6   6        0.64        4.64      6.70 o
   7   6   6        6.68        6.08      6.86 o
   8   6   6        0.25      -17.24     16.37 o
 -11   7   6        6.85       17.33     16.23 o
 -10   7   6        9.69       27.30      9.48 o
  -9   7   6        2.73       12.37     12.19 o
  -8   7   6        8.28        6.18      5.51 o
  -7   7   6       12.83       20.64      8.23 o
  -6   7   6       22.35       17.74      4.57 o
  -5   7   6       20.61       21.95      4.36 o
  -4   7   6       64.41       69.58      7.11 o
  -3   7   6       78.06       74.23      6.83 o
  -2   7   6       54.62       60.22     10.53 o
  -1   7   6       18.38       19.01      5.55 o
   0   7   6      140.70      143.33      8.46 o
   1   7   6       44.66       52.56      5.54 o
   2   7   6      114.56      134.82      8.61 o
   3   7   6        1.69       10.43      5.03 o
   4   7   6       80.88       78.08      9.04 o
   5   7   6        4.58        5.01      4.76 o
   6   7   6        0.00       -9.86      6.91 o
   7   7   6        5.09       -7.93      9.96 o
   8   7   6       20.90       -0.19     12.96 o
 -11   8   6        1.16       23.23     18.46 o
 -10   8   6       13.51       37.68     13.50 o
  -9   8   6       49.83       67.43     21.01 o
  -8   8   6        9.44        7.40      5.59 o
  -7   8   6      125.95      125.18     10.81 o
  -6   8   6        1.13        1.56      5.75 o
  -5   8   6      162.64      187.91     11.17 o
  -4   8   6        1.19        7.26      4.30 o
  -3   8   6       16.01        6.29      4.80 o
  -2   8   6       63.97       53.69      6.18 o
  -1   8   6       68.86       60.57      8.09 o
   0   8   6        8.87       10.28      7.40 o
   1   8   6       14.91       12.86      3.83 o
   2   8   6      123.41      127.24      8.01 o
   3   8   6      136.33      142.22     10.74 o
   4   8   6        3.86        5.99      8.15 o
   5   8   6       20.85       12.80      6.86 o
   6   8   6       33.39       25.18      8.82 o
   7   8   6        0.85      -18.92     12.61 o
 -10   9   6        2.08       17.54     12.36 o
  -9   9   6        5.13       10.95      9.50 o
  -8   9   6        5.13       13.11      7.73 o
  -7   9   6        3.15        5.39      7.62 o
  -6   9   6       38.32       29.05      6.10 o
  -5   9   6       43.68       42.53      5.84 o
  -4   9   6        1.76       -0.74      4.67 o
  -3   9   6      201.25      210.89     12.44 o
  -2   9   6        9.88       18.89      8.82 o
  -1   9   6      107.83       95.14      7.46 o
   0   9   6        5.29       -0.34      4.87 o
   1   9   6       25.11       20.40      8.66 o
   2   9   6       92.08      104.89     12.94 o
   3   9   6       71.47       48.49      8.62 o
   4   9   6       56.87       50.57     10.54 o
   5   9   6        1.53       -3.09      6.28 o
   6   9   6        2.70       -2.09      6.38 o
   7   9   6        9.57        4.04      7.32 o
 -10  10   6       12.87       30.71     14.10 o
  -9  10   6       12.85       33.88     14.01 o
  -8  10   6       53.08       71.29     12.55 o
  -7  10   6       71.41       62.90     13.98 o
  -6  10   6        0.11      -11.97      7.98 o
  -5  10   6       51.03       45.26      6.36 o
  -4  10   6      120.86      120.43     10.15 o
  -3  10   6       56.51       56.00      8.10 o
  -2  10   6        1.36        7.26      6.68 o
  -1  10   6       35.22       38.24      8.17 o
   0  10   6       36.64       34.55      5.69 o
   1  10   6        0.04       -2.26     10.59 o
   2  10   6       33.20       25.69      8.57 o
   3  10   6        7.44        6.07      8.36 o
   4  10   6        0.32       -0.19      6.41 o
   5  10   6       12.31       17.80      7.10 o
   6  10   6       12.57        9.34      6.05 o
   7  10   6        2.92        6.67      8.71 o
 -10  11   6        4.24       13.62     13.76 o
  -9  11   6       48.38       65.35     17.99 o
  -8  11   6        3.26       20.63      8.80 o
  -7  11   6        6.74       23.67     10.64 o
  -6  11   6        5.58        7.64      6.57 o
  -5  11   6       16.18       25.03      6.19 o
  -4  11   6       22.05       11.34      5.70 o
  -3  11   6       34.53       25.75      5.96 o
  -2  11   6        6.21       -2.20      6.43 o
  -1  11   6      253.26      243.17     13.90 o
   0  11   6        1.18        0.59      4.77 o
   1  11   6        2.28        5.17      7.05 o
   2  11   6       12.41       12.36      7.33 o
   3  11   6       55.86       56.56     10.60 o
   4  11   6        0.32       -2.07      7.94 o
   5  11   6        2.63       11.39      8.80 o
   6  11   6       28.31       47.77     15.31 o
  -9  12   6       15.40       34.14     14.55 o
  -8  12   6        3.12       23.37     12.86 o
  -7  12   6        0.02        5.82      7.90 o
  -6  12   6       25.52       31.51      7.61 o
  -5  12   6        0.25        8.80      6.07 o
  -4  12   6       72.48       86.51      8.57 o
  -3  12   6      130.69      125.04      9.95 o
  -2  12   6       60.43       51.48      7.75 o
  -1  12   6      431.81      468.34     19.46 o
   0  12   6       28.93       16.27      7.81 o
   1  12   6        3.76        9.89      9.95 o
   2  12   6        1.95        8.29      6.69 o
   3  12   6        8.08       15.96      8.14 o
   4  12   6        5.31       10.30      8.31 o
   5  12   6        1.06        9.98      7.48 o
   6  12   6        1.74       14.38     10.92 o
  -8  13   6       22.44       28.30     13.85 o
  -7  13   6       21.17       39.60     11.26 o
  -6  13   6       44.33       51.60     11.74 o
  -5  13   6       26.08       36.62      8.64 o
  -4  13   6       28.72       34.30      6.62 o
  -3  13   6       17.19       25.26      6.36 o
  -2  13   6        0.71       -0.74      5.43 o
  -1  13   6       98.31       84.20     11.02 o
   0  13   6       37.19       29.90      8.29 o
   1  13   6        6.15       16.75     14.04 o
   2  13   6       20.98       37.14     10.62 o
   3  13   6        1.08        5.76      8.55 o
   4  13   6        0.78        0.45     10.00 o
   5  13   6        5.43       26.37     10.03 o
  -8  14   6        5.61       11.37     20.10 o
  -7  14   6        2.40       18.45      9.50 o
  -6  14   6       62.50       78.62     14.18 o
  -5  14   6        1.24        8.03      6.62 o
  -4  14   6        0.22        8.10      5.27 o
  -3  14   6        0.03       -3.68      5.03 o
  -2  14   6       12.00       14.80      6.62 o
  -1  14   6        0.90       -8.80      7.45 o
   0  14   6        0.24        0.23      7.86 o
   1  14   6      167.16      170.27     16.02 o
   2  14   6       58.14       61.24     12.86 o
   3  14   6        0.03       10.49      7.70 o
   4  14   6        0.02        5.06      9.22 o
   5  14   6        1.81       18.43     15.51 o
  -7  15   6        0.13       13.67      7.93 o
  -6  15   6       16.58       30.89      8.89 o
  -5  15   6        7.46       17.84      9.44 o
  -4  15   6       13.95       26.21      8.05 o
  -3  15   6        0.79        4.17      6.08 o
  -2  15   6        7.37        8.11      6.18 o
  -1  15   6        0.00       -6.80      9.04 o
   0  15   6       25.34       15.85      9.62 o
   1  15   6      152.68      151.20     15.56 o
   2  15   6       36.84       38.22     15.05 o
   3  15   6       10.69       26.05     10.28 o
   4  15   6        2.25       17.88     17.49 o
  -6  16   6        4.64       11.62      7.88 o
  -5  16   6        3.07        1.75      7.59 o
  -4  16   6        2.58       -4.28      9.19 o
  -3  16   6        5.42        8.32      9.79 o
  -2  16   6        0.69       -1.87      6.04 o
  -1  16   6        8.69       -2.19      9.18 o
   0  16   6        2.71       -6.48      8.77 o
   1  16   6       59.79       68.40     10.79 o
   2  16   6        2.44        0.05      8.54 o
   3  16   6       13.93       -2.66      9.84 o
  -5  17   6        2.48       20.43     16.08 o
  -4  17   6        0.75        7.84     10.97 o
  -3  17   6        0.01       -3.43      7.95 o
  -2  17   6        6.19        4.53      7.50 o
  -1  17   6        0.52       -7.66      9.41 o
   0  17   6        1.08       -5.26      8.25 o
   1  17   6       26.88       25.61      7.73 o
 -11   0   7        0.80      -12.60     17.45 o
  -9   0   7      122.09      161.08     30.97 o
  -7   0   7        0.25        2.47      6.85 o
  -5   0   7      483.54      497.70     19.35 o
  -3   0   7     3195.07     3143.30     67.15 o
  -1   0   7      367.73      392.97     24.53 o
   1   0   7       77.53       69.75     10.96 o
   3   0   7      543.52      568.69     33.31 o
   5   0   7       35.19       42.17     11.14 o
   7   0   7       63.65       52.64     12.83 o
 -12   1   7        1.58      -22.99     15.33 o
 -11   1   7        0.00      -12.91     10.50 o
 -10   1   7       42.60       48.97     13.17 o
  -9   1   7        7.17       29.30     12.49 o
  -8   1   7       20.52       35.30      7.33 o
  -7   1   7        0.06       15.84      5.58 o
  -6   1   7        0.15        2.44      3.07 o
  -5   1   7        4.84        1.19      4.68 o
  -4   1   7      253.66      274.19     12.05 o
  -3   1   7       72.11       78.75      8.10 o
  -2   1   7      390.23      377.79     16.96 o
  -1   1   7       10.96        9.68      3.90 o
   0   1   7       54.46       74.20      8.10 o
   1   1   7       15.06       12.37      4.88 o
   2   1   7      152.05      142.42     11.21 o
   3   1   7      107.26      110.19     12.21 o
   4   1   7      291.78      338.29     19.13 o
   5   1   7       20.59       16.80      4.29 o
   6   1   7        0.76        1.45      4.27 o
   7   1   7        2.25       -0.68      5.62 o
   8   1   7        2.37        2.13      5.42 o
 -12   2   7        7.78      -13.99     13.18 o
 -11   2   7        1.05      -29.97     19.98 o
 -10   2   7       14.89       16.17     10.34 o
  -9   2   7       36.30       53.11     14.33 o
  -8   2   7        8.60       35.38      8.97 o
  -7   2   7      142.85      166.09     16.69 o
  -6   2   7      219.26      229.44     15.94 o
  -5   2   7       16.29       16.01      5.34 o
  -4   2   7      184.38      174.77     12.97 o
  -3   2   7      474.24      450.50     18.32 o
  -2   2   7       34.56       26.29      4.54 o
  -1   2   7      421.59      448.02     18.87 o
   0   2   7       72.58       91.66      9.19 o
   1   2   7       49.44       40.33      6.37 o
   2   2   7      380.92      374.18     18.26 o
   3   2   7        0.08      -10.32      6.88 o
   4   2   7      370.60      387.56     18.47 o
   5   2   7       56.48       59.84      7.88 o
   6   2   7        6.02        8.07      4.50 o
   7   2   7       18.58       18.33      5.43 o
   8   2   7       63.46       67.31     10.84 o
 -12   3   7        1.45      -13.70     17.71 o
 -11   3   7        0.19       -3.80     12.48 o
 -10   3   7       21.37       20.72     29.97 o
  -9   3   7        9.53        8.96      6.96 o
  -8   3   7        4.46       11.26     14.80 o
  -7   3   7      262.58      265.83     22.42 o
  -6   3   7       91.55       98.93      9.80 o
  -5   3   7      187.47      207.33      9.61 o
  -4   3   7        0.01        0.51      5.94 o
  -3   3   7      395.51      414.59     17.69 o
  -2   3   7       55.85       57.88      7.33 o
  -1   3   7      364.49      353.72     16.82 o
   0   3   7        4.64       11.26      4.68 o
   1   3   7      120.71      141.97     11.24 o
   2   3   7        1.05        0.27      4.10 o
   3   3   7       60.98       57.15      7.01 o
   4   3   7      201.94      195.32     12.97 o
   5   3   7        0.53       12.38      5.49 o
   6   3   7      101.17      105.87     12.12 o
   7   3   7       20.40       26.20      6.96 o
   8   3   7        3.75        1.51      5.81 o
 -11   4   7       10.64      -14.30     26.99 o
 -10   4   7        1.98        0.63     10.30 o
  -9   4   7       60.73       56.86     10.64 o
  -8   4   7       33.50       34.32      9.65 o
  -7   4   7      155.09      175.01     22.34 o
  -6   4   7      354.69      378.93     11.57 o
  -5   4   7      211.27      192.80      9.17 o
  -4   4   7       11.00       14.44      6.06 o
  -3   4   7      108.22      123.09      9.93 o
  -2   4   7       15.58       14.82      4.51 o
  -1   4   7       34.31       30.17      7.04 o
   0   4   7        2.69       -2.51      4.38 o
   1   4   7        9.16        7.64      5.37 o
   2   4   7       46.88       46.58      6.25 o
   3   4   7        1.83        2.17      3.88 o
   4   4   7        5.54       -0.01      4.83 o
   5   4   7       15.93       10.90      5.41 o
   6   4   7        5.49       18.72      6.71 o
   7   4   7        2.23        5.41      5.17 o
   8   4   7        0.36       -0.52     11.48 o
 -11   5   7        7.89       -2.27     13.91 o
 -10   5   7        0.68        8.83     13.06 o
  -9   5   7       28.50       32.43      8.31 o
  -8   5   7        0.03       13.64      7.91 o
  -7   5   7      117.19      111.95     19.96 o
  -6   5   7       24.59       23.33     10.40 o
  -5   5   7      325.73      300.68     11.35 o
  -4   5   7        4.68        4.64      4.60 o
  -3   5   7       18.75       21.58      4.67 o
  -2   5   7      232.96      220.33     11.69 o
  -1   5   7      396.26      435.53     16.82 o
   0   5   7       70.22       66.02      6.82 o
   1   5   7        6.09        8.46      4.50 o
   2   5   7       62.65       79.40      9.42 o
   3   5   7       17.50       19.72      5.31 o
   4   5   7        8.92        8.90      4.86 o
   5   5   7        1.89        3.64      4.50 o
   6   5   7      453.71      500.49     30.46 o
   7   5   7        0.29        4.22      6.56 o
 -11   6   7        1.64      -16.21     36.05 o
 -10   6   7        0.35        0.74      9.95 o
  -9   6   7       15.49       17.23      7.33 o
  -8   6   7      229.84      248.87     20.65 o
  -7   6   7      151.48      154.81     20.40 o
  -6   6   7       41.41       35.90      6.74 o
  -5   6   7     1048.69     1039.50     24.06 o
  -4   6   7       29.18       29.65     11.42 o
  -3   6   7       65.59       81.36      9.11 o
  -2   6   7       51.86       42.42     11.57 o
  -1   6   7      153.59      161.81     12.00 o
   0   6   7        3.75        0.50      4.33 o
   1   6   7        0.39       -0.97      5.44 o
   2   6   7        0.11        5.31      5.22 o
   3   6   7       11.47       20.26      6.18 o
   4   6   7       26.15       21.08      5.98 o
   5   6   7        6.88        5.96      6.95 o
   6   6   7       40.78       50.87     10.87 o
   7   6   7        0.09        7.90      6.81 o
 -11   7   7        0.49       51.27     22.84 o
 -10   7   7       10.19       23.14     11.97 o
  -9   7   7        0.83       -1.61      9.73 o
  -8   7   7        0.00        7.50      8.76 o
  -7   7   7      101.34       99.06     11.71 o
  -6   7   7       29.24       20.83      6.03 o
  -5   7   7     1052.24     1060.85     26.08 o
  -4   7   7       15.01       15.63      6.02 o
  -3   7   7       44.70       56.75      9.59 o
  -2   7   7       47.27       61.48      9.17 o
  -1   7   7       76.63       74.07      7.94 o
   0   7   7      135.08      137.90     10.93 o
   1   7   7       30.17       36.71      6.16 o
   2   7   7       20.22       30.55      6.67 o
   3   7   7        2.48        8.28      4.85 o
   4   7   7      182.90      170.56     17.65 o
   5   7   7       26.98       31.96      9.20 o
   6   7   7       23.56       25.03      8.22 o
   7   7   7        0.91       -1.50      8.06 o
 -11   8   7        1.81       29.06     19.59 o
 -10   8   7        7.96        5.33     33.97 o
  -9   8   7       19.14       14.88     10.38 o
  -8   8   7       65.69       60.45     12.48 o
  -7   8   7      156.54      145.51     12.71 o
  -6   8   7       28.84       21.02      7.28 o
  -5   8   7      287.81      272.52     13.81 o
  -4   8   7      140.50      146.55     13.02 o
  -3   8   7      614.06      546.56     19.95 o
  -2   8   7        1.08       25.73      8.69 o
  -1   8   7        4.79       22.46      7.03 o
   0   8   7       45.94       38.14      7.93 o
   1   8   7      200.40      170.56     11.85 o
   2   8   7       62.75       65.00     11.86 o
   3   8   7        0.77       24.60      8.78 o
   4   8   7      103.57       98.16     13.96 o
   5   8   7       14.45        3.43      9.59 o
   6   8   7        3.48        2.76      9.49 o
   7   8   7       20.35       18.61     12.22 o
 -10   9   7        9.49       22.10     12.36 o
  -9   9   7        2.64       12.75     10.30 o
  -8   9   7        0.05       32.56     13.54 o
  -7   9   7       36.85       36.62      6.61 o
  -6   9   7      117.29      116.56     12.11 o
  -5   9   7      119.37      119.68      9.85 o
  -4   9   7        4.38       -2.44      5.30 o
  -3   9   7     1814.87     1783.50     37.11 o
  -2   9   7       24.83        7.80      5.58 o
  -1   9   7        2.56       -1.27      8.08 o
   0   9   7       67.60       60.21     14.26 o
   1   9   7       75.43       53.12      8.79 o
   2   9   7      155.95      124.95     18.84 o
   3   9   7        1.32        5.07     10.26 o
   4   9   7       13.53       10.20     11.23 o
   5   9   7       20.92        8.87      5.75 o
   6   9   7        6.70        4.30      7.79 o
 -10  10   7        2.06       17.88     12.95 o
  -9  10   7       12.27       18.67      9.26 o
  -8  10   7       75.89       90.92     25.58 o
  -7  10   7       45.00       37.34      6.99 o
  -6  10   7        9.12        3.00      5.28 o
  -5  10   7       75.35       66.47      7.86 o
  -4  10   7        2.71        0.16      4.71 o
  -3  10   7     1565.71     1574.00     35.92 o
  -2  10   7        6.19        7.01     10.98 o
  -1  10   7        0.36       17.67      7.80 o
   0  10   7        8.60        7.06      5.23 o
   1  10   7       10.62        3.74      6.12 o
   2  10   7        0.19        1.35      8.30 o
   3  10   7        6.28        4.74      9.01 o
   4  10   7       22.35       25.37     15.76 o
   5  10   7        2.89        1.52      7.42 o
   6  10   7        0.86       -5.85      8.16 o
  -9  11   7        4.23       25.71     14.04 o
  -8  11   7        0.27        7.17     18.57 o
  -7  11   7       17.53        3.67      6.60 o
  -6  11   7       17.68        8.82      7.01 o
  -5  11   7       50.33       42.19      6.51 o
  -4  11   7       46.34       35.77      6.03 o
  -3  11   7      278.63      281.26     15.93 o
  -2  11   7       34.93       43.22      7.68 o
  -1  11   7      606.49      605.69     22.67 o
   0  11   7        0.00       -2.99      6.08 o
   1  11   7        0.05       -2.86      8.68 o
   2  11   7       40.01       29.03      8.17 o
   3  11   7       49.50       40.17     11.10 o
   4  11   7       16.80       21.38     10.76 o
   5  11   7        0.50        3.73      7.38 o
   6  11   7        9.13       18.97     12.21 o
  -9  12   7        0.38       10.19     11.04 o
  -8  12   7       21.89       36.08     14.12 o
  -7  12   7        3.41       10.98      6.96 o
  -6  12   7       14.43        8.86      8.92 o
  -5  12   7        1.18       -9.29      7.62 o
  -4  12   7       28.02        9.48      6.04 o
  -3  12   7       17.18        9.50      5.67 o
  -2  12   7       40.89       38.96      7.04 o
  -1  12   7      669.96      696.45     24.75 o
   0  12   7        0.08        2.65     10.73 o
   1  12   7       21.70       29.03      9.23 o
   2  12   7       24.75       14.69      7.00 o
   3  12   7       40.17       28.24     13.61 o
   4  12   7       21.60       35.56     11.38 o
   5  12   7        1.16        5.66      8.38 o
  -8  13   7        0.21        4.86     12.62 o
  -7  13   7        2.78        4.56      6.50 o
  -6  13   7        0.09        0.59      5.57 o
  -5  13   7        5.44        1.20      6.00 o
  -4  13   7        0.01       -6.09      6.08 o
  -3  13   7       22.55       10.67      6.17 o
  -2  13   7        2.23       -1.04      6.97 o
  -1  13   7      458.83      471.11     25.64 o
   0  13   7        0.06        5.59      7.82 o
   1  13   7       37.55       22.90     10.93 o
   2  13   7        2.06       -1.76      7.27 o
   3  13   7        0.93        2.80      9.31 o
   4  13   7       11.99       26.63     10.59 o
  -7  14   7        4.52        6.30      6.72 o
  -6  14   7        8.06        7.05      6.98 o
  -5  14   7        6.53        9.56      5.92 o
  -4  14   7        1.20       -0.27      5.41 o
  -3  14   7        0.68       -5.35      6.09 o
  -2  14   7        0.13        6.23      7.94 o
  -1  14   7       88.89      100.48     13.06 o
   0  14   7       57.68       58.38     12.17 o
   1  14   7       51.72       41.67     12.48 o
   2  14   7        6.47       10.52      9.87 o
   3  14   7        2.59        8.14      8.51 o
   4  14   7        9.77       24.56     15.89 o
  -7  15   7        0.08        4.84      6.52 o
  -6  15   7        2.77        6.23      6.84 o
  -5  15   7        1.59       -2.26      6.95 o
  -4  15   7        1.77        1.01      5.49 o
  -3  15   7        6.97        1.50      7.95 o
  -2  15   7        5.86       -0.94      8.95 o
  -1  15   7       12.54        0.63      9.18 o
   0  15   7       24.97       32.95     14.58 o
   1  15   7      148.06      161.02     19.91 o
   2  15   7        1.18       -7.03     10.31 o
   3  15   7        1.13        2.37      9.17 o
  -5  16   7        1.18        2.00      9.77 o
  -4  16   7        0.71       -3.25      9.96 o
  -3  16   7       42.92       43.50     11.76 o
  -2  16   7        1.18      -12.19      8.35 o
  -1  16   7        3.88        1.19      9.37 o
   0  16   7       89.42       98.90     13.72 o
   1  16   7       64.10       74.04     20.05 o
   2  16   7       13.33        7.28     10.98 o
  -3  17   7        0.99       -4.99      9.67 o
  -2  17   7        5.88        3.16      8.20 o
  -1  17   7        3.74       -4.85      9.10 o
   0  17   7        1.94        7.46     10.00 o
 -12   0   8        6.38       12.76     14.56 o
 -10   0   8      122.41      156.76     32.84 o
  -8   0   8        3.81       -1.79      7.27 o
  -6   0   8       11.19       -1.47     12.71 o
  -4   0   8       39.31       48.73     10.79 o
  -2   0   8      333.35      340.60     24.85 o
   0   0   8        0.31        5.59     17.09 o
   2   0   8     2333.40     2232.87     67.52 o
   4   0   8       17.31        0.05     19.10 o
   6   0   8       50.88       55.55     10.42 o
 -11   1   8       27.15       19.43     11.63 o
 -10   1   8       14.49       43.86     14.53 o
  -9   1   8      272.70      317.13     43.61 o
  -8   1   8       28.26       21.92      5.56 o
  -7   1   8        8.32        8.01      6.90 o
  -6   1   8       21.88       19.77      4.69 o
  -5   1   8      136.79      123.29     10.19 o
  -4   1   8      132.70      120.63     10.65 o
  -3   1   8      119.77      110.30     10.32 o
  -2   1   8       33.01       30.98      5.86 o
  -1   1   8      275.47      267.32     15.50 o
   0   1   8       35.62       44.75     10.97 o
   1   1   8       29.35       32.78      5.74 o
   2   1   8      274.93      276.05     17.10 o
   3   1   8        8.84       -0.45      7.61 o
   4   1   8      160.26      167.84     14.15 o
   5   1   8       12.48        9.42      6.66 o
   6   1   8       24.45       25.17      5.55 o
   7   1   8        3.73        2.26      5.52 o
 -11   2   8       10.90       12.47      9.94 o
 -10   2   8        6.09       25.04     18.28 o
  -9   2   8       25.89       42.53      9.95 o
  -8   2   8       68.35       57.60     15.15 o
  -7   2   8      171.18      181.15     12.84 o
  -6   2   8        3.71        8.92      4.26 o
  -5   2   8        3.50        1.00      4.55 o
  -4   2   8       11.06        6.09      4.07 o
  -3   2   8        9.70       11.86      6.69 o
  -2   2   8        1.37        2.60      5.70 o
  -1   2   8       13.76       25.19      6.51 o
   0   2   8       30.20       30.65      6.92 o
   1   2   8      157.80      170.62     13.25 o
   2   2   8       27.24       18.20      6.14 o
   3   2   8        4.85        3.56      4.68 o
   4   2   8      334.50      368.96     19.01 o
   5   2   8       12.11       10.12      4.71 o
   6   2   8       14.22       16.92      5.76 o
   7   2   8        1.65       -2.80      4.86 o
 -11   3   8       41.91       43.08     12.75 o
 -10   3   8        3.04       14.64      9.90 o
  -9   3   8        0.00       17.65      8.06 o
  -8   3   8      195.96      228.58     20.14 o
  -7   3   8      105.85      122.43     15.73 o
  -6   3   8       31.24       33.28     10.62 o
  -5   3   8      131.90      139.98     11.65 o
  -4   3   8       31.52       28.05      5.48 o
  -3   3   8       96.65       99.94      9.88 o
  -2   3   8       13.22       11.15      5.51 o
  -1   3   8       36.84       38.75     10.09 o
   0   3   8      187.38      197.71     14.14 o
   1   3   8        0.55        5.77      5.26 o
   2   3   8       38.13       28.15      8.09 o
   3   3   8        0.48       -7.39      4.93 o
   4   3   8      467.66      466.07     21.27 o
   5   3   8        0.73        2.31      5.75 o
   6   3   8        5.90        4.49      8.47 o
   7   3   8        0.64        0.07      5.88 o
 -11   4   8       22.69       19.28      9.61 o
 -10   4   8        1.65       11.67     23.40 o
  -9   4   8        7.38        3.37      8.04 o
  -8   4   8      134.39      165.50     17.32 o
  -7   4   8      389.55      430.48     20.18 o
  -6   4   8       77.84       67.10      7.87 o
  -5   4   8       34.61       49.76      7.49 o
  -4   4   8       44.66       54.15      8.84 o
  -3   4   8        0.14        1.71      4.41 o
  -2   4   8        5.21        6.49      4.51 o
  -1   4   8        0.22        1.64      6.58 o
   0   4   8       79.20       78.17      9.42 o
   1   4   8        2.66        0.07      4.82 o
   2   4   8       14.86       12.36      4.96 o
   3   4   8        9.33        5.34      4.19 o
   4   4   8        0.64       -0.31      5.02 o
   5   4   8        5.29        2.78      5.96 o
   6   4   8       33.99       31.59      7.19 o
   7   4   8       11.44       15.37      6.76 o
 -11   5   8        0.58       -5.30     21.09 o
 -10   5   8        1.94        6.03     23.28 o
  -9   5   8        3.58        1.17      7.27 o
  -8   5   8        3.81       25.52     16.17 o
  -7   5   8       23.77        3.19     10.07 o
  -6   5   8      228.91      216.62     11.28 o
  -5   5   8      150.82      134.96      9.61 o
  -4   5   8        9.35        4.90      6.23 o
  -3   5   8      100.05       88.32      7.90 o
  -2   5   8       69.29       63.36      7.02 o
  -1   5   8       92.22       80.74      7.79 o
   0   5   8      168.53      158.70     11.00 o
   1   5   8        2.59       -0.04      5.28 o
   2   5   8        1.01       -1.86      5.21 o
   3   5   8        1.06        9.49      6.58 o
   4   5   8        3.46        3.78      7.09 o
   5   5   8      101.89      116.84     12.69 o
   6   5   8       52.24       61.66     12.66 o
   7   5   8        0.53        1.38      6.75 o
 -11   6   8        1.03        2.42     13.69 o
 -10   6   8        1.05       -1.73     10.16 o
  -9   6   8       22.05       11.53      7.35 o
  -8   6   8       68.40       75.81     12.68 o
  -7   6   8      118.24      104.92     19.02 o
  -6   6   8      483.67      458.39     22.49 o
  -5   6   8       96.24       85.40     10.18 o
  -4   6   8      125.03      136.11     10.14 o
  -3   6   8        5.90        6.87      3.88 o
  -2   6   8       13.83        7.99      3.99 o
  -1   6   8        0.18        1.27      4.17 o
   0   6   8       38.52       28.05      5.42 o
   1   6   8        3.86        1.94      7.87 o
   2   6   8       43.05       38.18      6.64 o
   3   6   8       52.16       50.25      8.57 o
   4   6   8       25.07       28.82      6.53 o
   5   6   8       37.30       41.68     10.15 o
   6   6   8       48.29       63.11     12.99 o
   7   6   8       12.99       23.13      9.57 o
 -11   7   8        0.99      -15.74     18.99 o
 -10   7   8        0.24       -7.15      7.14 o
  -9   7   8       32.66       24.48      9.12 o
  -8   7   8       36.05       41.97     15.00 o
  -7   7   8       32.85       16.89     13.87 o
  -6   7   8      141.26      156.04     13.83 o
  -5   7   8      547.92      573.33     23.13 o
  -4   7   8       89.31       97.76     11.16 o
  -3   7   8       70.76       83.94     10.15 o
  -2   7   8       12.54       20.29      7.15 o
  -1   7   8      105.16       97.97      9.91 o
   0   7   8       22.39       27.05      6.36 o
   1   7   8       82.88       65.92      8.66 o
   2   7   8        0.00        3.54      6.00 o
   3   7   8       25.22       29.87      6.80 o
   4   7   8       76.82       82.97     13.39 o
   5   7   8       28.84       36.37      9.41 o
   6   7   8       23.99       37.13     10.74 o
 -10   8   8        9.81       -1.19      8.04 o
  -9   8   8       76.89       91.56     14.54 o
  -8   8   8        1.03        4.18     12.32 o
  -7   8   8       28.43       26.70      8.13 o
  -6   8   8      329.98      320.70     23.95 o
  -5   8   8        0.17      -11.75      7.83 o
  -4   8   8      652.82      591.97     24.50 o
  -3   8   8       32.36       41.93      9.95 o
  -2   8   8        0.40       15.13      8.23 o
  -1   8   8       16.24       23.84      7.97 o
   0   8   8       34.77       31.24      6.51 o
   1   8   8        0.31        0.26      4.83 o
   2   8   8        0.03        3.85      6.57 o
   3   8   8        3.95       16.46      8.20 o
   4   8   8        8.68       17.53      8.46 o
   5   8   8       15.83       16.49      6.82 o
   6   8   8        1.01        4.18      8.46 o
 -10   9   8       11.48       -2.83     24.72 o
  -9   9   8        4.67       11.22     11.47 o
  -8   9   8       14.13       13.61     15.83 o
  -7   9   8       17.41       12.36      6.26 o
  -6   9   8        3.50       11.53      7.80 o
  -5   9   8       95.97       90.77     10.17 o
  -4   9   8      360.62      333.43     19.09 o
  -3   9   8      206.27      197.02     14.54 o
  -2   9   8      240.43      266.02     17.17 o
  -1   9   8       12.61       28.21      7.95 o
   0   9   8       30.01       32.49      7.74 o
   1   9   8       46.75       30.60      8.09 o
   2   9   8       18.09       12.30      6.47 o
   3   9   8       63.98       90.25     14.07 o
   4   9   8       10.36        7.50      7.68 o
   5   9   8        3.54        8.53      6.82 o
   6   9   8        0.47       -7.73     13.47 o
 -10  10   8        8.06        9.92     11.70 o
  -9  10   8       11.66        6.45     10.00 o
  -8  10   8        9.67        1.80     21.33 o
  -7  10   8       85.09       98.19     11.72 o
  -6  10   8       63.55       47.48      8.58 o
  -5  10   8       70.11       73.95      8.44 o
  -4  10   8      232.53      220.78     14.29 o
  -3  10   8       70.93       69.48      9.39 o
  -2  10   8       62.86       67.81     14.27 o
  -1  10   8       62.38       58.22     10.89 o
   0  10   8        9.43        5.41      5.70 o
   1  10   8       20.46        0.46      7.07 o
   2  10   8      135.59      101.50     13.79 o
   3  10   8        2.53       15.09     11.04 o
   4  10   8       16.77       20.41      9.34 o
   5  10   8        0.16        2.48      7.86 o
  -9  11   8       18.79       10.04     18.08 o
  -8  11   8       26.25        8.02     11.99 o
  -7  11   8        2.19       -5.21      6.82 o
  -6  11   8        1.61        2.47      6.86 o
  -5  11   8       19.83       18.87      5.89 o
  -4  11   8      179.36      198.23     13.91 o
  -3  11   8        8.52        1.66      5.27 o
  -2  11   8      461.75      436.85     22.90 o
  -1  11   8        2.00       14.71      7.69 o
   0  11   8       67.71       61.57     10.52 o
   1  11   8       40.28       17.78      7.41 o
   2  11   8       43.13       25.61      7.39 o
   3  11   8       22.83       23.57      8.31 o
   4  11   8        0.80        4.57      7.77 o
   5  11   8        6.54       14.65      7.98 o
  -8  12   8        5.01      -10.10     11.03 o
  -7  12   8        0.94       -5.25      8.06 o
  -6  12   8        1.95       -5.16      7.61 o
  -5  12   8        2.65        4.73      7.47 o
  -4  12   8        9.93        5.63      6.26 o
  -3  12   8       85.45       85.70      9.49 o
  -2  12   8      109.19      107.45     14.00 o
  -1  12   8       40.40       47.60     13.15 o
   0  12   8        1.06        1.92      7.92 o
   1  12   8       10.71        5.10      6.98 o
   2  12   8        8.01        4.48      7.40 o
   3  12   8        0.05       -5.51      6.88 o
   4  12   8        1.59        4.08      7.49 o
  -8  13   8       13.95       11.56     11.39 o
  -7  13   8        1.28        8.17     13.45 o
  -6  13   8        9.79        2.87      7.96 o
  -5  13   8        4.76       -2.71      7.31 o
  -4  13   8       67.26       47.76      7.44 o
  -3  13   8       36.67       40.28      9.01 o
  -2  13   8      379.68      378.39     23.83 o
  -1  13   8       16.15       28.73     11.10 o
   0  13   8       89.64       88.76     14.98 o
   1  13   8       10.57       15.20      8.77 o
   2  13   8        6.28       -2.47      7.57 o
   3  13   8        5.42       -2.80     10.27 o
  -7  14   8        1.89       -3.89     10.50 o
  -6  14   8       26.03       26.95     10.92 o
  -5  14   8        3.60        1.56      5.79 o
  -4  14   8        6.82        0.35      6.82 o
  -3  14   8       11.45       11.68      9.02 o
  -2  14   8       83.97       94.90     13.49 o
  -1  14   8       96.42      124.07     18.04 o
   0  14   8       22.90       46.19     12.68 o
   1  14   8       21.86       31.98     10.64 o
   2  14   8       11.64        4.37      9.39 o
   3  14   8        8.25        4.99     14.12 o
  -6  15   8        1.17       -0.04      7.37 o
  -5  15   8        9.33       15.77      8.96 o
  -4  15   8        3.20        1.83      9.30 o
  -3  15   8        0.89       -9.11      8.06 o
  -2  15   8       25.83       14.23      7.51 o
  -1  15   8        5.31       41.23     14.65 o
   0  15   8      144.64      154.85     19.81 o
   1  15   8        6.00       11.44      8.18 o
   2  15   8        6.07        8.18      9.06 o
  -4  16   8        9.14        4.61      9.45 o
  -3  16   8       22.91       20.38      7.30 o
  -2  16   8        0.97      -13.30      8.86 o
  -1  16   8        6.86       -4.57     14.49 o
   0  16   8       87.47      107.59     19.64 o
 -11   0   9        2.51       10.43     17.65 o
  -9   0   9       93.19      106.90     26.07 o
  -7   0   9       34.69       58.59     13.97 o
  -5   0   9        9.51       21.70     15.51 o
  -3   0   9       67.50       68.18     12.71 o
  -1   0   9      373.56      384.47     28.02 o
   1   0   9      383.35      364.39     29.12 o
   3   0   9       79.59       68.31     13.42 o
   5   0   9        4.34       -0.78      8.49 o
 -11   1   9       16.80       50.18     15.74 o
 -10   1   9      252.53      304.19     31.10 o
  -9   1   9       22.71       28.32     12.63 o
  -8   1   9        0.06       -2.52      5.58 o
  -7   1   9       33.93       37.79     14.45 o
  -6   1   9       25.70       16.72      5.88 o
  -5   1   9       13.07       12.89      5.15 o
  -4   1   9        0.17        8.92      6.53 o
  -3   1   9      286.61      266.33     16.48 o
  -2   1   9       28.44       32.80      6.16 o
  -1   1   9       81.00       73.73      8.85 o
   0   1   9        0.00        5.58      5.74 o
   1   1   9       75.44       73.59      9.29 o
   2   1   9     1300.74     1294.19     38.99 o
   3   1   9        7.74        0.27      4.99 o
   4   1   9        0.24       -6.83      5.65 o
   5   1   9       23.58        9.75      5.13 o
   6   1   9        7.30        2.08      5.32 o
 -11   2   9       21.82       62.06     18.07 o
 -10   2   9       15.36       37.71     14.80 o
  -9   2   9        2.15        6.32      8.91 o
  -8   2   9      131.41      121.17     14.84 o
  -7   2   9        2.62       -2.06      4.52 o
  -6   2   9       25.30       27.38      7.97 o
  -5   2   9       73.10       65.14      7.51 o
  -4   2   9      312.90      291.56     16.71 o
  -3   2   9      132.42      136.34     12.25 o
  -2   2   9      175.54      175.49     13.69 o
  -1   2   9        8.79       11.96      5.47 o
   0   2   9      239.92      244.59     16.67 o
   1   2   9       74.54       87.49     11.14 o
   2   2   9       36.51       34.33      7.02 o
   3   2   9      186.20      191.16     15.81 o
   4   2   9      117.47      113.84     10.99 o
   5   2   9        0.65       -2.02      5.61 o
   6   2   9       17.81       17.45      7.55 o
 -11   3   9       17.74       42.23     14.70 o
 -10   3   9        0.12       10.18     10.39 o
  -9   3   9       48.50       52.39     11.23 o
  -8   3   9      121.76      134.49     16.51 o
  -7   3   9       25.34       19.64      6.50 o
  -6   3   9       11.55       12.25      6.51 o
  -5   3   9        5.08        4.31      6.22 o
  -4   3   9        5.81       -1.20      7.21 o
  -3   3   9      482.63      510.49     22.64 o
  -2   3   9       82.71       98.51     10.73 o
  -1   3   9       21.89       24.56      8.95 o
   0   3   9      877.40      848.77     30.67 o
   1   3   9        0.32       -7.58      5.32 o
   2   3   9      157.78      165.99     14.05 o
   3   3   9      272.89      268.94     16.55 o
   4   3   9       52.92       41.85      7.38 o
   5   3   9        6.27        8.53      5.77 o
   6   3   9        2.48        4.24      5.92 o
 -11   4   9        3.77       11.32     11.04 o
 -10   4   9        4.61       -3.77     11.52 o
  -9   4   9        0.06       15.10      9.08 o
  -8   4   9      224.28      262.09     22.17 o
  -7   4   9       16.30       30.18      6.87 o
  -6   4   9        5.19        9.45      3.95 o
  -5   4   9      325.14      310.80     18.15 o
  -4   4   9       46.30       34.81      7.99 o
  -3   4   9      207.18      207.27     14.76 o
  -2   4   9        3.31       -0.70      5.65 o
  -1   4   9      127.11      131.71     12.48 o
   0   4   9      466.47      452.12     22.30 o
   1   4   9       10.32        8.06      4.77 o
   2   4   9        0.03       -2.08      5.87 o
   3   4   9       45.91       42.93      7.06 o
   4   4   9      206.60      208.02     17.03 o
   5   4   9       14.63       15.78      6.27 o
   6   4   9        1.22        1.76      6.18 o
 -11   5   9       14.61       10.20     14.72 o
 -10   5   9       25.34       35.52     21.93 o
  -9   5   9        0.02       28.72     10.38 o
  -8   5   9      106.55      159.27     18.25 o
  -7   5   9       11.23       -1.63      9.61 o
  -6   5   9      144.46      144.44     10.35 o
  -5   5   9       63.71       60.54      8.48 o
  -4   5   9       74.02       75.72      8.87 o
  -3   5   9      155.16      144.44     10.83 o
  -2   5   9      254.05      239.73     14.17 o
  -1   5   9       49.23       53.46      7.45 o
   0   5   9       58.60       45.50     10.86 o
   1   5   9        5.33        0.31      5.53 o
   2   5   9        6.87        2.10      4.66 o
   3   5   9       35.91       36.88      9.14 o
   4   5   9        8.75        2.10      5.51 o
   5   5   9      103.51      131.30     17.26 o
   6   5   9        0.16        6.59      7.85 o
 -11   6   9        0.83        4.02     21.40 o
 -10   6   9        1.21       -2.43      9.39 o
  -9   6   9        0.00        7.93      9.77 o
  -8   6   9        0.01        9.28      8.93 o
  -7   6   9       93.38       94.83     14.36 o
  -6   6   9      221.96      202.79     14.62 o
  -5   6   9      126.67      155.31     11.32 o
  -4   6   9      166.44      164.95     12.06 o
  -3   6   9       40.75       34.79      6.65 o
  -2   6   9      358.77      324.57     16.54 o
  -1   6   9        0.86       -2.74     10.24 o
   0   6   9       55.30       48.09      7.77 o
   1   6   9        0.31        0.58      5.97 o
   2   6   9      105.38      101.18     11.37 o
   3   6   9        1.07       -2.45      5.16 o
   4   6   9       12.56       12.77      6.57 o
   5   6   9      147.29      203.28     21.61 o
   6   6   9       26.96       33.48     10.59 o
 -10   7   9        6.01       -2.88      9.52 o
  -9   7   9        1.31       28.13     12.88 o
  -8   7   9        0.52       -6.63     28.27 o
  -7   7   9        3.67      -13.57     12.84 o
  -6   7   9       33.32       45.02     12.21 o
  -5   7   9      448.71      476.39     22.74 o
  -4   7   9        5.78       15.14      6.62 o
  -3   7   9      266.22      233.77     16.68 o
  -2   7   9      221.96      206.86     15.25 o
  -1   7   9        0.02        0.72      6.92 o
   0   7   9        9.39       13.48      6.33 o
   1   7   9        0.21        4.53      5.90 o
   2   7   9      138.63      135.85     12.82 o
   3   7   9        0.01       -2.83      6.84 o
   4   7   9        0.07        5.77      7.11 o
   5   7   9       45.33       61.99     13.19 o
 -10   8   9        0.07       -7.63      9.66 o
  -9   8   9       23.62       22.56     17.72 o
  -8   8   9        2.31        1.41     13.96 o
  -7   8   9       61.89       56.95     11.47 o
  -6   8   9       47.02       32.31     12.68 o
  -5   8   9       17.16        8.01      5.22 o
  -4   8   9      301.40      275.05     18.04 o
  -3   8   9        2.35        8.71      5.35 o
  -2   8   9       57.97       54.16      9.24 o
  -1   8   9        6.16        6.55      5.87 o
   0   8   9       59.96       46.53      7.53 o
   1   8   9       24.03       32.33      7.31 o
   2   8   9       72.28       72.04     12.01 o
   3   8   9        0.37       -0.61      8.14 o
   4   8   9        6.14       12.64     10.13 o
   5   8   9       19.06       28.81     13.73 o
 -10   9   9       18.68        0.82     11.95 o
  -9   9   9        2.84        1.31     12.06 o
  -8   9   9       14.29        1.98      8.36 o
  -7   9   9       35.77       26.64      8.89 o
  -6   9   9       44.91       21.56     11.71 o
  -5   9   9        2.75       11.44      5.56 o
  -4   9   9       24.15       23.42      5.66 o
  -3   9   9        0.09        3.57      5.02 o
  -2   9   9       24.47       33.25      8.52 o
  -1   9   9        9.77       22.72      8.16 o
   0   9   9      164.51      159.46     13.35 o
   1   9   9       18.95        7.12     10.19 o
   2   9   9      134.65      163.33     18.56 o
   3   9   9       10.04       13.55     10.95 o
   4   9   9        4.17        6.24      7.22 o
   5   9   9        0.00       -1.74      9.59 o
  -9  10   9        0.29      -10.55     12.39 o
  -8  10   9        0.16      -15.65     10.44 o
  -7  10   9       25.46       10.39      8.34 o
  -6  10   9        7.63        6.33      9.46 o
  -5  10   9        9.01       17.97      7.04 o
  -4  10   9       49.61       48.34      8.60 o
  -3  10   9       51.30       55.69      9.31 o
  -2  10   9        3.14        7.54      6.38 o
  -1  10   9        5.26       11.82      7.78 o
   0  10   9       22.77        4.12      7.09 o
   1  10   9        3.49       -6.63      8.86 o
   2  10   9        5.78      -15.85     17.81 o
   3  10   9        0.03       -6.24      9.34 o
   4  10   9       12.41        8.56      7.76 o
  -9  11   9       39.82       36.84     13.16 o
  -8  11   9        1.34      -13.59     10.88 o
  -7  11   9       19.33        5.21      9.88 o
  -6  11   9        4.49        1.99      7.65 o
  -5  11   9       45.45       42.46     10.66 o
  -4  11   9       39.26       44.64      8.83 o
  -3  11   9       16.35       21.50      7.51 o
  -2  11   9        3.14       10.89      8.40 o
  -1  11   9        5.73        8.51     11.10 o
   0  11   9       20.41       11.87      8.43 o
   1  11   9       13.30       -3.78      9.09 o
   2  11   9        0.43      -11.61      7.74 o
   3  11   9       24.27       12.23      8.92 o
   4  11   9        4.42       -5.53      7.96 o
  -8  12   9       16.89        2.06      9.77 o
  -7  12   9        1.21       -8.81      8.65 o
  -6  12   9        5.35       -4.25     10.48 o
  -5  12   9        4.26       -6.82      7.83 o
  -4  12   9       12.03        7.55      6.58 o
  -3  12   9        5.33       10.68      6.97 o
  -2  12   9       33.74       38.56     11.63 o
  -1  12   9       25.34       25.04     11.34 o
   0  12   9        0.55       -1.00      8.22 o
   1  12   9        0.67        0.32      6.85 o
   2  12   9        1.26      -12.93      9.65 o
   3  12   9        0.41       -2.51      8.99 o
  -7  13   9       26.00       27.18      8.01 o
  -6  13   9        8.42       -3.37      8.97 o
  -5  13   9        0.02      -12.14      8.09 o
  -4  13   9        2.38      -12.05     10.39 o
  -3  13   9        0.06        8.53      8.84 o
  -2  13   9        4.80        9.77      7.83 o
  -1  13   9        9.05       13.59     12.35 o
   0  13   9       49.88       59.51     12.97 o
   1  13   9        1.19      -12.66      9.21 o
   2  13   9        1.97       -8.45     10.89 o
  -6  14   9       22.40        4.90      8.55 o
  -5  14   9        0.11      -12.92      8.61 o
  -4  14   9        3.73       -7.78     18.36 o
  -3  14   9        0.67       22.65     11.20 o
  -2  14   9       16.70       29.58     11.42 o
  -1  14   9        4.54       14.80      9.35 o
   0  14   9        9.19       26.72     11.51 o
   1  14   9        9.80       16.75      9.05 o
  -5  15   9        7.60        0.89     10.63 o
  -4  15   9        1.58      -12.14     19.25 o
  -3  15   9        7.40       28.83     14.15 o
  -2  15   9       21.38       49.14     13.95 o
  -1  15   9        0.21       17.30     11.10 o
   0  15   9        9.69       25.58     11.40 o
 -10   0  10      221.10      249.96     41.80 o
  -8   0  10       51.39       67.97     13.57 o
  -6   0  10       44.55       31.59     13.99 o
  -4   0  10       27.41       20.33      9.35 o
  -2   0  10       52.21       43.71     10.86 o
   0   0  10      938.34      926.49     47.71 o
   2   0  10      182.55      178.38     22.34 o
   4   0  10        1.74       -9.06      8.55 o
 -11   1  10        5.70       30.70     14.32 o
 -10   1  10        3.60       14.65     17.21 o
  -9   1  10        4.87       -0.99      9.62 o
  -8   1  10        1.84        3.73      5.05 o
  -7   1  10       30.22       42.73      8.46 o
  -6   1  10       62.11       55.01     16.53 o
  -5   1  10        1.85        6.48      5.33 o
  -4   1  10      108.86      109.65     12.01 o
  -3   1  10       65.92       53.56      8.44 o
  -2   1  10        4.26        4.05      5.41 o
  -1   1  10      678.83      697.08     28.70 o
   0   1  10       23.38       28.46      9.46 o
   1   1  10     1209.59     1280.69     40.30 o
   2   1  10       24.43       25.02      7.16 o
   3   1  10      140.96      124.97     13.80 o
   4   1  10       34.85       35.06      7.83 o
   5   1  10       10.44        1.86      6.19 o
 -11   2  10        4.90       43.50     15.60 o
 -10   2  10       58.39       77.87     22.14 o
  -9   2  10        3.21        4.06     12.69 o
  -8   2  10       70.07       68.66     11.63 o
  -7   2  10        2.86       -2.48      9.18 o
  -6   2  10        3.62       -5.22      6.86 o
  -5   2  10       90.88       84.22      9.86 o
  -4   2  10        8.82       -0.98      5.84 o
  -3   2  10       77.21       73.05      9.24 o
  -2   2  10       12.12       16.82      6.80 o
  -1   2  10      384.75      387.85     21.78 o
   0   2  10       63.81       71.47     10.82 o
   1   2  10        1.37        8.88      6.45 o
   2   2  10      103.27      108.44     12.49 o
   3   2  10       35.74       29.27      8.10 o
   4   2  10        1.36       -2.09      6.19 o
   5   2  10       11.74        5.80      5.49 o
 -11   3  10        0.30       13.12     24.78 o
 -10   3  10        0.33       12.52     11.69 o
  -9   3  10        7.03       11.92      7.97 o
  -8   3  10        6.95        9.05      7.08 o
  -7   3  10        1.28        0.34      8.07 o
  -6   3  10        6.04        9.99      8.05 o
  -5   3  10        1.94       -0.28      9.16 o
  -4   3  10       32.12       19.15      6.89 o
  -3   3  10      100.27       99.98     11.72 o
  -2   3  10      306.48      286.36     18.57 o
  -1   3  10      906.57      903.29     32.78 o
   0   3  10       68.44       70.79     10.33 o
   1   3  10      132.45      140.25     13.59 o
   2   3  10       43.14       53.76      9.05 o
   3   3  10      109.19      122.48     12.21 o
   4   3  10       23.41       22.32      6.24 o
   5   3  10        0.20       -1.39      5.82 o
 -11   4  10        5.63       38.22     16.15 o
 -10   4  10        2.65       12.85     15.23 o
  -9   4  10       14.67       38.00     10.63 o
  -8   4  10       46.16       46.68     12.53 o
  -7   4  10        0.12        0.22      6.09 o
  -6   4  10       42.30       43.05      7.96 o
  -5   4  10      126.03      113.82     13.28 o
  -4   4  10        4.37       -6.11      4.92 o
  -3   4  10      181.02      196.13     15.20 o
  -2   4  10        2.52       11.77      8.98 o
  -1   4  10      707.12      727.11     29.56 o
   0   4  10       24.20       30.06      7.00 o
   1   4  10        2.83        1.98      4.73 o
   2   4  10        2.68       -4.09      5.16 o
   3   4  10      164.66      177.71     14.70 o
   4   4  10        0.88        0.83      6.54 o
   5   4  10        5.90        5.65      8.84 o
 -10   5  10        7.65       15.14     10.86 o
  -9   5  10        0.05       26.37     10.61 o
  -8   5  10        2.21       13.40      9.69 o
  -7   5  10       20.28       32.22      8.94 o
  -6   5  10       14.20       17.01      4.44 o
  -5   5  10        0.00       -4.11      5.20 o
  -4   5  10        2.28       -3.39      4.61 o
  -3   5  10      479.14      455.99     20.34 o
  -2   5  10       17.52       18.75      6.31 o
  -1   5  10       70.56       73.55      8.92 o
   0   5  10       23.41       19.25      6.49 o
   1   5  10        8.74        6.66      4.80 o
   2   5  10       40.68       35.46      6.02 o
   3   5  10        2.14        0.52      5.58 o
   4   5  10       35.89       25.77      8.44 o
   5   5  10        4.14       12.32      9.70 o
 -10   6  10        1.46       13.74     12.17 o
  -9   6  10        5.53       28.23     11.95 o
  -8   6  10        1.23        5.76     13.77 o
  -7   6  10       11.18        9.61      7.84 o
  -6   6  10       11.82       11.40      4.09 o
  -5   6  10       49.70       45.54      6.81 o
  -4   6  10       55.94       48.99      7.45 o
  -3   6  10      847.84      839.60     27.71 o
  -2   6  10       90.71       82.16      8.81 o
  -1   6  10        4.87        4.03      4.49 o
   0   6  10       71.59       73.56      8.92 o
   1   6  10        8.33        2.21      5.43 o
   2   6  10        1.51       -0.96      5.07 o
   3   6  10        0.04       -4.66      8.37 o
   4   6  10        0.69       -1.33      7.99 o
   5   6  10       19.09       23.44     13.68 o
 -10   7  10        4.17       19.10      9.63 o
  -9   7  10        0.26       17.03      9.52 o
  -8   7  10        0.00       21.61     12.41 o
  -7   7  10        1.55       13.49     12.23 o
  -6   7  10        4.31        8.94      8.48 o
  -5   7  10       73.91       69.28     10.24 o
  -4   7  10        0.12        5.78      6.22 o
  -3   7  10      159.54      174.17     17.94 o
  -2   7  10       62.37       56.18      8.09 o
  -1   7  10        6.39        2.91      7.30 o
   0   7  10        9.06        9.04      5.67 o
   1   7  10        4.63        2.71      5.51 o
   2   7  10        6.62        6.53      6.41 o
   3   7  10        3.85        1.93      6.76 o
   4   7  10       15.37        0.89      7.31 o
  -9   8  10        1.23       25.87     10.70 o
  -8   8  10        0.00      -11.07      9.48 o
  -7   8  10       25.82       23.49     12.26 o
  -6   8  10        7.74       34.61     12.02 o
  -5   8  10       16.73       23.24      7.48 o
  -4   8  10        2.10        9.14      6.48 o
  -3   8  10      106.04       89.56     12.20 o
  -2   8  10        2.36       -6.27      6.22 o
  -1   8  10        1.11       -2.94      6.54 o
   0   8  10       50.34       39.88      7.62 o
   1   8  10       30.90       46.01     11.86 o
   2   8  10       24.71       22.18      8.34 o
   3   8  10        0.30       -3.64      6.77 o
   4   8  10       12.05        8.18      7.03 o
  -9   9  10        0.53      -22.08     14.72 o
  -8   9  10        1.42       -1.40      8.57 o
  -7   9  10        0.00       19.15      9.17 o
  -6   9  10       16.89       29.27     10.86 o
  -5   9  10      138.42      139.44     14.04 o
  -4   9  10      142.59      162.06     15.16 o
  -3   9  10        0.02        4.49      6.05 o
  -2   9  10        4.44       13.70      7.89 o
  -1   9  10       14.94       31.35      8.38 o
   0   9  10        0.68       -7.47     10.38 o
   1   9  10        8.55       19.59      8.95 o
   2   9  10        1.17       10.09      8.09 o
   3   9  10       11.33       13.83      9.29 o
   4   9  10        0.03       -2.49      9.77 o
  -9  10  10        5.79      -14.11     15.95 o
  -8  10  10        0.65      -17.32     11.54 o
  -7  10  10        0.69       -3.33      7.49 o
  -6  10  10        4.36       35.91     11.71 o
  -5  10  10      159.19      157.13     19.50 o
  -4  10  10       53.60       74.62     10.11 o
  -3  10  10        0.79       -7.00      6.76 o
  -2  10  10        4.49        1.60      5.46 o
  -1  10  10        7.63       14.99      8.49 o
   0  10  10       16.15       22.05     14.30 o
   1  10  10        5.69       25.23      8.99 o
   2  10  10       34.32       37.23     10.23 o
   3  10  10        0.13      -13.98     10.46 o
  -8  11  10        8.16       -7.27     10.74 o
  -7  11  10        0.09      -15.37     11.82 o
  -6  11  10       23.11       47.16     12.25 o
  -5  11  10       21.40       47.88     12.51 o
  -4  11  10        8.69       12.96      8.54 o
  -3  11  10       11.34       15.06      7.11 o
  -2  11  10        6.62        8.37      6.66 o
  -1  11  10        0.10       -0.34     12.18 o
   0  11  10        8.38        3.16      9.44 o
   1  11  10        7.07        4.09      9.22 o
   2  11  10       32.10       34.48     10.18 o
   3  11  10       10.36        7.57     10.00 o
  -7  12  10        8.42       -1.18     10.10 o
  -6  12  10       17.68       21.88      9.85 o
  -5  12  10        3.48       -3.36      8.14 o
  -4  12  10        0.73        6.42      6.79 o
  -3  12  10        0.04        2.93      6.29 o
  -2  12  10       19.45        9.21      7.41 o
  -1  12  10       11.12        5.99     11.47 o
   0  12  10        3.90      -17.09     16.75 o
   1  12  10        9.67       -2.85      9.59 o
   2  12  10        2.60       11.07      9.80 o
  -6  13  10       41.45       25.30     11.00 o
  -5  13  10        5.43       -2.72      8.48 o
  -4  13  10        1.83       12.02     13.11 o
  -3  13  10        0.21        6.51      9.46 o
  -2  13  10        3.49        9.20      7.85 o
  -1  13  10        0.37        7.77      8.36 o
   0  13  10        0.48        1.40      9.29 o
   1  13  10        0.01       -2.12      7.92 o
  -5  14  10        5.69       11.23     28.82 o
  -4  14  10        0.06       20.61     14.54 o
  -3  14  10        1.98       11.25      9.06 o
  -2  14  10       27.85       34.52     11.61 o
  -1  14  10       12.85       30.73     10.56 o
  -9   0  11       10.28        6.99     15.61 o
  -7   0  11       27.29       24.46     11.44 o
  -5   0  11      161.37      133.93     19.38 o
  -3   0  11       69.25       51.22     13.09 o
  -1   0  11      634.45      604.42     40.71 o
   1   0  11      241.22      268.33     28.59 o
   3   0  11        0.01        1.97      7.49 o
 -10   1  11        0.32      -13.21     12.00 o
  -9   1  11        0.31        4.38      9.46 o
  -8   1  11       23.88       35.50     11.04 o
  -7   1  11        1.71        7.91     11.15 o
  -6   1  11      144.28      126.03     12.48 o
  -5   1  11        1.02        6.98      5.41 o
  -4   1  11       45.85       34.13      7.56 o
  -3   1  11       40.94       30.30      6.74 o
  -2   1  11      112.82      106.47     12.31 o
  -1   1  11       15.50       23.25      8.88 o
   0   1  11      148.59      152.51     14.93 o
   1   1  11       23.87       32.65      8.49 o
   2   1  11       17.48       27.65      7.09 o
   3   1  11       35.78       51.87     10.37 o
   4   1  11        6.60        9.26      6.23 o
 -10   2  11        6.16       31.11     15.57 o
  -9   2  11        4.15       -4.95     12.96 o
  -8   2  11        1.73       11.74     14.73 o
  -7   2  11        1.95        3.98     13.11 o
  -6   2  11        5.52        3.33      5.93 o
  -5   2  11        2.04        6.80     10.29 o
  -4   2  11      145.93      141.09     16.64 o
  -3   2  11       69.70       77.90     10.26 o
  -2   2  11      160.81      170.54     15.29 o
  -1   2  11       79.53       77.25     10.72 o
   0   2  11      174.08      178.72     16.31 o
   1   2  11       85.25       84.13     11.66 o
   2   2  11        5.06        8.20      5.46 o
   3   2  11        4.63        7.65      6.36 o
   4   2  11        0.00        2.29      5.25 o
 -10   3  11        1.57       16.90     12.31 o
  -9   3  11        0.82       -6.66     17.97 o
  -8   3  11        1.86        4.48     12.48 o
  -7   3  11       27.85        9.86      7.13 o
  -6   3  11       48.98       37.96     14.88 o
  -5   3  11       13.64       14.85      5.98 o
  -4   3  11       10.15        8.04      5.74 o
  -3   3  11      403.51      382.95     22.38 o
  -2   3  11       18.16       23.09      7.42 o
  -1   3  11        1.14        2.91      5.76 o
   0   3  11        5.11        4.84      5.61 o
   1   3  11      183.89      217.78     18.24 o
   2   3  11       57.97       51.65      8.58 o
   3   3  11       56.58       71.03     10.10 o
   4   3  11       18.78       18.41      6.63 o
 -10   4  11        3.09       12.51     27.59 o
  -9   4  11        1.18        9.90      7.71 o
  -8   4  11       11.01        1.13      9.60 o
  -7   4  11        0.01       -1.46      9.11 o
  -6   4  11       12.81        9.98      7.07 o
  -5   4  11      150.83      130.81     12.85 o
  -4   4  11       35.98       18.61      7.22 o
  -3   4  11       38.31       43.61      9.01 o
  -2   4  11       82.06       66.84     10.16 o
  -1   4  11        6.21       -0.16      4.97 o
   0   4  11        0.58        2.96      5.87 o
   1   4  11        0.81        1.35      4.98 o
   2   4  11        0.23       -2.52      5.20 o
   3   4  11        4.52        9.07      5.24 o
   4   4  11        8.79        3.99      6.85 o
 -10   5  11        0.74       13.46     11.20 o
  -9   5  11        0.31       12.05     12.32 o
  -8   5  11       12.16        4.84      7.60 o
  -7   5  11        1.78       -2.33      8.23 o
  -6   5  11       29.37       37.61      6.37 o
  -5   5  11        5.58       -0.37      5.08 o
  -4   5  11        0.48       -2.66      4.61 o
  -3   5  11        0.31       -2.79      4.79 o
  -2   5  11      121.94      124.54     12.04 o
  -1   5  11        9.96        5.06      6.00 o
   0   5  11       47.97       48.66      8.14 o
   1   5  11       38.32       47.01      8.18 o
   2   5  11       24.70       28.14      6.34 o
   3   5  11       20.18       15.91      7.19 o
   4   5  11        4.74       10.70      9.91 o
 -10   6  11        1.50       19.60     12.62 o
  -9   6  11        0.14       16.95      9.82 o
  -8   6  11        0.40        8.43     12.97 o
  -7   6  11        0.61       -5.71      7.49 o
  -6   6  11       36.51       38.58      8.22 o
  -5   6  11       76.09       72.76      8.89 o
  -4   6  11      155.39      126.97     12.73 o
  -3   6  11       87.85       77.03      9.16 o
  -2   6  11        0.01        0.69      4.40 o
  -1   6  11      149.11      173.50     14.23 o
   0   6  11       44.29       41.86      7.77 o
   1   6  11       17.19       18.74      5.93 o
   2   6  11        2.07       -3.37      6.99 o
   3   6  11       48.80       49.05     11.66 o
   4   6  11        0.16       -0.67      8.29 o
  -9   7  11        2.49       17.28     10.26 o
  -8   7  11        0.71        7.67      9.36 o
  -7   7  11        2.08       -4.55      8.89 o
  -6   7  11        1.26       11.93      8.33 o
  -5   7  11        4.99        8.07      6.37 o
  -4   7  11       13.57       12.95      6.51 o
  -3   7  11      107.12       98.11     10.22 o
  -2   7  11        4.36       -2.16      6.65 o
  -1   7  11        2.33        5.85      5.92 o
   0   7  11       28.92       41.28      8.49 o
   1   7  11        8.24        6.01      6.48 o
   2   7  11        9.49        9.32      6.12 o
   3   7  11        0.70        2.94      8.24 o
  -9   8  11       10.54       28.69     13.94 o
  -8   8  11        3.14       10.87     11.50 o
  -7   8  11        5.16       17.35     10.15 o
  -6   8  11       39.55       59.47     12.99 o
  -5   8  11       84.01      106.44     13.20 o
  -4   8  11       48.31       58.01     10.39 o
  -3   8  11        1.85        9.63      6.68 o
  -2   8  11       16.07        3.62      6.24 o
  -1   8  11       50.93       47.18      8.85 o
   0   8  11       50.26       64.71     13.62 o
   1   8  11        3.92        9.55      7.83 o
   2   8  11        4.49        8.66      7.24 o
   3   8  11        3.07        4.88      8.64 o
  -8   9  11        0.00        6.22     15.46 o
  -7   9  11        0.62       13.98      9.90 o
  -6   9  11       22.08       47.23     13.40 o
  -5   9  11      137.46      136.31     18.33 o
  -4   9  11        0.39       14.49      7.63 o
  -3   9  11        3.07        6.33      8.29 o
  -2   9  11        0.43        4.24      7.27 o
  -1   9  11        0.21        6.83     11.61 o
   0   9  11        3.73       13.24      8.88 o
   1   9  11       60.63       80.93     15.00 o
   2   9  11        4.53        6.81      8.68 o
  -8  10  11        1.03        2.76      9.18 o
  -7  10  11        0.71       17.25      9.39 o
  -6  10  11        6.51       37.78     12.84 o
  -5  10  11       77.61      106.28     16.98 o
  -4  10  11        0.20       -7.01      7.86 o
  -3  10  11        0.61        1.71      6.03 o
  -2  10  11        0.48        4.04      9.46 o
  -1  10  11        1.39        9.71     11.28 o
   0  10  11        2.48        7.93     11.07 o
   1  10  11        9.53       26.75     11.97 o
   2  10  11        0.00       23.43     11.27 o
  -7  11  11       50.20       58.13     13.95 o
  -6  11  11        1.65       18.91     10.05 o
  -5  11  11        3.75       11.15      9.03 o
  -4  11  11       21.88       27.27      8.92 o
  -3  11  11       12.36       20.25      6.68 o
  -2  11  11        1.56       -1.23      8.40 o
  -1  11  11       11.39       17.79     18.93 o
   0  11  11        4.71       -0.88     10.17 o
   1  11  11       17.71       17.73     11.46 o
  -6  12  11        7.09       20.14     13.41 o
  -5  12  11        1.82        9.96      8.36 o
  -4  12  11        2.07        5.01      7.78 o
  -3  12  11       12.20       15.99      9.51 o
  -2  12  11        1.24       -5.68      8.70 o
  -1  12  11        0.01       -5.90      9.79 o
   0  12  11        0.40       -2.35     14.25 o
  -4  13  11        2.54        2.41     11.50 o
  -3  13  11        8.18       23.69     10.97 o
  -2  13  11        1.89        5.88      8.17 o
 -10   0  12        6.87        7.11     13.45 o
  -8   0  12        5.40       37.15     24.20 o
  -6   0  12       21.88       12.43      8.42 o
  -4   0  12        1.58       -6.73      7.86 o
  -2   0  12       22.60       14.53      9.81 o
   0   0  12       16.28       25.85     11.25 o
   2   0  12       13.62       28.56     11.89 o
 -10   1  12        0.18        0.12     13.24 o
  -9   1  12        2.57       21.33     14.84 o
  -8   1  12        0.62       20.93      9.30 o
  -7   1  12        1.18       -3.07      6.49 o
  -6   1  12       50.51       41.01      9.86 o
  -5   1  12      225.90      194.77     16.92 o
  -4   1  12        1.86        0.20      6.09 o
  -3   1  12       56.56       49.70      8.71 o
  -2   1  12        5.08       10.83      6.33 o
  -1   1  12       69.63       77.07     11.47 o
   0   1  12        7.53        7.26      6.02 o
   1   1  12       98.93      113.92     14.62 o
   2   1  12        0.54       10.61      6.26 o
   3   1  12        0.82       12.37      7.75 o
 -10   2  12        0.10        3.06     12.27 o
  -9   2  12        0.06        9.88     11.51 o
  -8   2  12       23.36       50.05     14.51 o
  -7   2  12       59.87       69.95     12.00 o
  -6   2  12        0.77        1.45      5.82 o
  -5   2  12       14.99        9.20      6.64 o
  -4   2  12       11.59       15.49      6.84 o
  -3   2  12        0.04       -2.10      5.05 o
  -2   2  12        0.11       -0.88      5.58 o
  -1   2  12       27.80       33.45      8.71 o
   0   2  12       34.97       35.08      8.60 o
   1   2  12        8.07       14.47      7.42 o
   2   2  12        4.91       12.45      6.64 o
   3   2  12       19.70       31.18      7.50 o
 -10   3  12        2.24       33.00     16.46 o
  -9   3  12        1.35       25.81     13.33 o
  -8   3  12       15.78        9.35     11.32 o
  -7   3  12       29.52       41.70      8.80 o
  -6   3  12        0.17       10.79      6.82 o
  -5   3  12       11.53       14.70      6.75 o
  -4   3  12       57.70       47.47      9.24 o
  -3   3  12       34.37       38.61      8.70 o
  -2   3  12        0.75        0.30      5.44 o
  -1   3  12       28.65       25.65      6.97 o
   0   3  12       53.17       63.83     11.06 o
   1   3  12       30.72       38.48      8.71 o
   2   3  12       41.74       51.48      9.35 o
   3   3  12       48.85       68.98     11.02 o
  -9   4  12        0.10       -7.71     10.89 o
  -8   4  12        0.01       -9.64      9.88 o
  -7   4  12       25.83       16.22      8.28 o
  -6   4  12       18.71       12.76     10.06 o
  -5   4  12        2.30       -1.19     10.82 o
  -4   4  12       72.40       71.24     11.24 o
  -3   4  12       56.84       61.06     10.63 o
  -2   4  12        0.60        0.40      5.83 o
  -1   4  12        0.00       -2.42      5.35 o
   0   4  12        6.69        5.97      5.23 o
   1   4  12       17.06       13.50      6.00 o
   2   4  12       55.45       62.28      9.62 o
   3   4  12       63.53      113.77     15.38 o
  -9   5  12       13.50       23.84     18.02 o
  -8   5  12        7.05        1.73      8.89 o
  -7   5  12        1.59        4.48      8.49 o
  -6   5  12       15.48        7.33      7.53 o
  -5   5  12       20.60       16.12      5.97 o
  -4   5  12        0.07        1.64      6.05 o
  -3   5  12       60.93       52.48      8.87 o
  -2   5  12       17.22       18.04      6.03 o
  -1   5  12       12.01        6.98      5.53 o
   0   5  12        6.81        7.71      5.31 o
   1   5  12        2.02       -0.27      5.24 o
   2   5  12       18.98       30.97      8.69 o
   3   5  12        9.56       17.78     10.43 o
  -9   6  12        0.29        4.17     17.37 o
  -8   6  12        3.52       -9.31      8.87 o
  -7   6  12        8.26        8.43     10.99 o
  -6   6  12       20.76       25.47      7.20 o
  -5   6  12        4.53       -2.60      4.71 o
  -4   6  12       32.91       16.87      6.04 o
  -3   6  12        4.70        5.06      5.31 o
  -2   6  12       74.34       74.23      9.92 o
  -1   6  12        4.00        5.34      5.52 o
   0   6  12       13.87       20.55      6.10 o
   1   6  12        0.73        3.41      7.12 o
   2   6  12       73.64       83.80     15.77 o
  -8   7  12        0.02        7.05      8.82 o
  -7   7  12        0.58        3.39      8.03 o
  -6   7  12        0.02        4.37      9.64 o
  -5   7  12        1.42        3.13      6.95 o
  -4   7  12        2.12        3.69      5.12 o
  -3   7  12        1.71       -2.29      5.42 o
  -2   7  12       11.16        8.69      6.23 o
  -1   7  12       23.23       30.94      8.80 o
   0   7  12        1.19        6.76      7.41 o
   1   7  12        0.76        7.52      7.29 o
   2   7  12        1.90        5.15      9.34 o
  -8   8  12        0.01        6.63      9.53 o
  -7   8  12       21.67       26.80     10.51 o
  -6   8  12       27.37       34.53     11.15 o
  -5   8  12        7.97        9.22      7.36 o
  -4   8  12        0.03        0.36      7.71 o
  -3   8  12        8.74       13.79      9.05 o
  -2   8  12       56.05       41.10      7.30 o
  -1   8  12        0.99       12.61     11.41 o
   0   8  12       13.41       42.40     12.08 o
   1   8  12        2.45       15.06      7.78 o
  -7   9  12        2.56       10.13      9.60 o
  -6   9  12        6.04        4.11      9.36 o
  -5   9  12        6.07        6.89      8.93 o
  -4   9  12        2.49        8.46      7.69 o
  -3   9  12       29.64       36.54      9.24 o
  -2   9  12        4.52       21.24     11.93 o
  -1   9  12       21.18       34.83     11.78 o
   0   9  12       30.84       44.90     12.57 o
   1   9  12        2.28       27.62     11.96 o
  -7  10  12        1.49        9.88      9.08 o
  -6  10  12        1.55       14.63     10.42 o
  -5  10  12        3.18       -4.01      7.70 o
  -4  10  12        9.13       11.58      6.73 o
  -3  10  12        3.96        7.36      6.93 o
  -2  10  12        2.11        8.36      9.78 o
  -1  10  12        4.90       19.67     11.99 o
   0  10  12        1.28       15.33     10.51 o
  -5  11  12        9.38       13.34      9.23 o
  -4  11  12        3.51        6.25      7.33 o
  -3  11  12        0.35        2.78      8.75 o
  -2  11  12       10.94       10.18      8.86 o
  -1  11  12        0.80      -21.18     14.12 o
  -9   0  13        0.06       30.83     25.91 o
  -7   0  13        6.99        0.28      7.13 o
  -5   0  13        5.48        0.76      9.08 o
  -3   0  13        6.68       -0.21      8.43 o
  -1   0  13       16.15       29.85     12.06 o
   1   0  13        0.03        2.52      8.67 o
  -9   1  13        0.04       36.73     17.35 o
  -8   1  13        1.38       26.86     21.98 o
  -7   1  13       15.39        4.06      5.02 o
  -6   1  13        4.38       -3.18      5.60 o
  -5   1  13        5.13        6.80      6.68 o
  -4   1  13        0.85       -3.04      9.64 o
  -3   1  13       10.06        9.84      6.27 o
  -2   1  13        0.25       -2.68      5.60 o
  -1   1  13        4.50        2.50      5.30 o
   0   1  13        4.94       15.24      7.68 o
   1   1  13        0.20        2.50      6.06 o
   2   1  13        1.58        7.27      6.23 o
  -9   2  13        1.00       22.95     30.37 o
  -8   2  13        2.28       10.43     11.31 o
  -7   2  13       17.55       22.95      8.68 o
  -6   2  13        0.74        5.89      6.50 o
  -5   2  13        9.11       15.93      6.97 o
  -4   2  13        0.88        3.63      5.69 o
  -3   2  13        1.56        0.80      5.71 o
  -2   2  13        3.28        5.35      6.41 o
  -1   2  13        2.31       -0.97      6.30 o
   0   2  13        0.67       -5.56      6.77 o
   1   2  13        0.33        5.99      7.10 o
   2   2  13       18.17       32.50     10.08 o
  -9   3  13        2.07       49.44     41.17 o
  -8   3  13        3.96       12.16     13.33 o
  -7   3  13       43.17       63.87     13.52 o
  -6   3  13        0.15        5.96      6.63 o
  -5   3  13        2.29        9.68      6.59 o
  -4   3  13        0.08        0.67      6.15 o
  -3   3  13        0.52        4.03      5.92 o
  -2   3  13        0.25       -1.36      5.04 o
  -1   3  13        4.86        1.77      5.91 o
   0   3  13        0.51       -5.90      6.83 o
   1   3  13        0.38       -1.71      5.68 o
   2   3  13       21.34       35.28      8.24 o
  -8   4  13        3.93       11.49     11.45 o
  -7   4  13        3.11       13.04     13.04 o
  -6   4  13       13.25       27.04      8.96 o
  -5   4  13        0.26        4.75      7.68 o
  -4   4  13        3.38       -1.48      5.76 o
  -3   4  13        2.53        7.36      5.77 o
  -2   4  13        0.02       -0.09      7.61 o
  -1   4  13       10.82       22.91      7.38 o
   0   4  13        1.18       -6.06      5.70 o
   1   4  13        5.26        7.99      6.27 o
  -8   5  13        3.05       -8.81     10.32 o
  -7   5  13        0.71       -6.25     10.91 o
  -6   5  13        0.06        5.65      5.29 o
  -5   5  13        2.15        0.38      5.47 o
  -4   5  13        5.73        5.47      5.53 o
  -3   5  13        0.35        1.24      5.07 o
  -2   5  13        0.13        2.61      4.98 o
  -1   5  13        3.11        4.38      5.17 o
   0   5  13       21.98       13.81      6.29 o
   1   5  13        4.88        8.30      6.09 o
  -8   6  13        0.15      -16.11     12.16 o
  -7   6  13        0.00       -0.23      8.02 o
  -6   6  13        2.97       -0.07     14.11 o
  -5   6  13        0.17        3.38      5.66 o
  -4   6  13        0.05       -1.13      6.73 o
  -3   6  13        0.20       -0.38      6.03 o
  -2   6  13       11.60        3.90      4.92 o
  -1   6  13        4.92        4.50      5.55 o
   0   6  13        4.02       11.27      6.74 o
   1   6  13        2.15        8.54     11.18 o
  -7   7  13        0.18       -9.50      8.81 o
  -6   7  13        0.25        6.24     11.31 o
  -5   7  13        1.09       -0.93      7.48 o
  -4   7  13        1.60        5.60      5.45 o
  -3   7  13        3.69        1.54      7.34 o
  -2   7  13        1.36        8.25      6.05 o
  -1   7  13        0.05        4.79      6.69 o
   0   7  13        0.51        3.76      8.56 o
  -6   8  13        1.99        4.13      8.89 o
  -5   8  13        0.12        7.32     10.15 o
  -4   8  13       13.14       20.06      8.71 o
  -3   8  13        0.03       11.94      9.76 o
  -2   8  13        9.89       26.01     10.90 o
  -1   8  13        2.08        7.32      9.15 o
  -5   9  13        9.63        5.08     11.12 o
  -4   9  13        1.66        8.50      8.63 o
  -3   9  13        5.83       11.52      9.06 o
  -2   9  13        7.66       27.65     12.30 o
  -6   0  14        9.75        2.07      8.83 o
  -4   0  14        3.78        3.12     13.36 o
  -2   0  14        1.70       12.25     10.31 o
   0   0  14       38.76       56.51     16.81 o
  -8   1  14        0.23       56.84     29.37 o
  -7   1  14        0.03      -11.52      7.68 o
  -6   1  14        0.58       -2.14      6.78 o
  -5   1  14       10.97       12.84      6.23 o
  -4   1  14        0.12        0.63      7.25 o
  -3   1  14       11.78        7.74      7.55 o
  -2   1  14        1.42        3.10      7.66 o
  -1   1  14        6.72        7.72      7.00 o
   0   1  14        0.46       15.11      7.99 o
  -7   2  14        0.30        5.41      7.28 o
  -6   2  14        0.83       -1.60      6.10 o
  -5   2  14        0.00       -3.81      6.43 o
  -4   2  14        4.06        5.78      6.88 o
  -3   2  14        0.00       -2.72      6.88 o
  -2   2  14        4.74        5.52      7.33 o
  -1   2  14        0.01       -0.44      6.52 o
   0   2  14        0.50       10.73      7.67 o
  -7   3  14        3.09       20.41     10.64 o
  -6   3  14        0.06       11.32      7.39 o
  -5   3  14        2.30       -0.11      5.70 o
  -4   3  14        3.77       -0.09      5.61 o
  -3   3  14        2.70       10.75      6.78 o
  -2   3  14        1.84        9.83      6.81 o
  -1   3  14        5.10       -4.20      6.05 o
   0   3  14        0.29       -0.49      6.76 o
  -7   4  14        0.15       18.73     13.15 o
  -6   4  14        1.91        7.13      7.89 o
  -5   4  14        0.16       -3.43      6.29 o
  -4   4  14        2.41        9.98      6.87 o
  -3   4  14        3.34       -0.90      5.70 o
  -2   4  14        1.68        8.32      8.17 o
  -1   4  14        0.71        1.57      5.05 o
  -6   5  14        5.60       30.19     12.58 o
  -5   5  14        0.61       -1.24      5.66 o
  -4   5  14        1.42       -3.41      5.35 o
  -3   5  14        0.05       -2.03      5.29 o
  -2   5  14       10.77       13.83      6.72 o
  -1   5  14        3.42        3.40      5.43 o
  -6   6  14        1.61       27.93     12.82 o
  -5   6  14        2.10       14.18      9.11 o
  -4   6  14        5.57        4.99      7.33 o
  -3   6  14        0.80        2.98      5.97 o
  -2   6  14        0.08       -0.80      6.30 o
  -4   7  14        4.55        6.32     12.57 o
  -3   7  14        6.76        9.52      9.38 o
  -5   0  15       12.56       14.33     10.65 o
  -3   0  15        9.64       15.93     11.44 o
  -5   1  15        3.33       12.17      7.14 o
  -4   1  15        0.54        6.80      8.82 o
 
